# Supplementary material for: (E)-N-[4-(Di­ethyl­amino)-2-hy­droxy­benzyl­idene]-2,4,6-tri­methyl­benzenaminium nitrate
Source: IUCrdata. 2025 Apr 4;10(Pt 4):x250277. doi: 10.1107/S2414314625002779 (PMC12054754; doi:10.1107/S2414314625002779)
Supplement: Supplementary file 2 [file x-10-x250277-Isup2.hkl]

data_I                                                                          
_shelx_title ' C:\frames\guest\LL_SO_~2\work\xm_a.res in P2(1)/n'               
_shelx_refln_list_code          4                                               
_shelx_F_calc_maximum      257.13                                               
_exptl_crystal_F_000       800.00                                               
_reflns_d_resolution_high  0.7693                                               
                                                                                
loop_                                                                           
 _space_group_symop_operation_xyz                                               
 'x, y, z'                                                                      
 '-x+1/2, y+1/2, -z+1/2'                                                        
 '-x, -y, -z'                                                                   
 'x-1/2, -y-1/2, z-1/2'                                                         
                                                                                
_cell_length_a    15.3627                                                       
_cell_length_b     7.8529                                                       
_cell_length_c    16.9991                                                       
_cell_angle_alpha  90.000                                                       
_cell_angle_beta  106.424                                                       
_cell_angle_gamma  90.000                                                       
                                                                                
_shelx_F_squared_multiplier     1.000                                           
                                                                                
loop_                                                                           
 _refln_index_h                                                                 
 _refln_index_k                                                                 
 _refln_index_l                                                                 
 _refln_F_squared_calc                                                          
 _refln_F_squared_meas                                                          
 _refln_F_squared_sigma                                                         
 _refln_observed_status                                                         
   2   0   0      27810.68      25852.82       227.86 o                         
   4   0   0        441.42        381.77         7.79 o                         
   6   0   0        638.03        909.65        13.61 o                         
   8   0   0       1242.73       1251.11        17.65 o                         
  10   0   0        116.70        104.67         6.18 o                         
  12   0   0        206.99        208.12        10.59 o                         
  14   0   0        191.53        175.69        10.13 o                         
  16   0   0        487.11        488.56        17.57 o                         
  18   0   0         81.93         75.85        11.69 o                         
   1   1   0       2508.77       2472.40        16.04 o                         
   2   1   0        118.93        115.82         2.88 o                         
   3   1   0       1144.39       1119.23        10.13 o                         
   4   1   0       6646.77       6382.00        41.63 o                         
   5   1   0       2777.28       2848.27        20.55 o                         
   6   1   0         25.96         20.32         1.69 o                         
   7   1   0        633.91        671.41         7.70 o                         
   8   1   0        160.08        187.75         4.34 o                         
   9   1   0          0.87          0.19         1.44 o                         
  10   1   0        357.30        359.78         8.90 o                         
  11   1   0          3.57         -0.99         2.21 o                         
  12   1   0          4.08          2.59         2.66 o                         
  13   1   0          5.96          1.79         2.73 o                         
  14   1   0         43.83         42.71         4.43 o                         
  15   1   0          2.46         -0.63         3.45 o                         
  16   1   0          3.22          6.64         4.27 o                         
  17   1   0         15.26         15.44         5.91 o                         
  18   1   0         38.50         44.06         9.49 o                         
  19   1   0         22.74         25.37         8.10 o                         
   0   2   0      22341.02      21404.11       188.58 o                         
   1   2   0      66116.64      63392.99       447.42 o                         
   2   2   0      25865.54      25164.17       156.18 o                         
   3   2   0         62.79         80.16         2.97 o                         
   4   2   0        704.89        672.88         7.84 o                         
   5   2   0         88.32         79.73         3.16 o                         
   6   2   0        860.97        873.39         9.94 o                         
   7   2   0          0.45          1.85         1.50 o                         
   8   2   0         18.49         31.63         3.00 o                         
   9   2   0        868.38        849.38        10.20 o                         
  10   2   0        155.26        140.53         4.71 o                         
  11   2   0         30.63         36.49         3.55 o                         
  12   2   0         54.33         54.92         4.53 o                         
  13   2   0        189.81        172.65         8.01 o                         
  14   2   0         61.69         54.47         5.44 o                         
  15   2   0         85.51         95.25         7.36 o                         
  16   2   0         12.20         14.03         6.29 o                         
  17   2   0        356.41        351.89        14.26 o                         
  18   2   0          9.98          9.84         6.97 o                         
   1   3   0        682.64        633.13         7.92 o                         
   2   3   0       1059.65        948.02         9.91 o                         
   3   3   0         12.01         35.57         2.52 o                         
   4   3   0       1651.43       1664.32        16.03 o                         
   5   3   0        359.39        353.75         6.31 o                         
   6   3   0        698.21        678.25         9.22 o                         
   7   3   0        240.06        279.46         6.42 o                         
   8   3   0        971.33        957.94        11.87 o                         
   9   3   0         39.93         36.78         2.99 o                         
  10   3   0        178.85        178.33         5.66 o                         
  11   3   0         69.77         67.34         4.42 o                         
  12   3   0          3.87         33.98         4.68 o                         
  13   3   0         10.20          7.08         4.71 o                         
  14   3   0          0.03          3.24         3.96 o                         
  15   3   0         70.67         90.97         7.59 o                         
  16   3   0         14.60         23.98         5.74 o                         
  17   3   0         60.09         63.70         7.74 o                         
  18   3   0        146.46        153.03        12.82 o                         
   0   4   0       1672.32       1563.29        22.64 o                         
   1   4   0       3615.74       3583.91        28.98 o                         
   2   4   0         25.81         31.29         2.53 o                         
   3   4   0       7631.57       7450.18        54.05 o                         
   4   4   0        449.69        490.82         8.00 o                         
   5   4   0       4143.54       4083.04        32.83 o                         
   6   4   0         85.20         86.56         3.98 o                         
   7   4   0        265.78        256.65         7.35 o                         
   8   4   0        381.01        394.24         8.12 o                         
   9   4   0        194.96        198.98         7.37 o                         
  10   4   0        215.27        202.46         7.67 o                         
  11   4   0        162.91        152.23         6.64 o                         
  12   4   0        165.00        157.47         8.00 o                         
  13   4   0        229.63        234.12        11.21 o                         
  14   4   0         87.01        113.09         8.34 o                         
  15   4   0          0.14          5.12         4.91 o                         
  16   4   0        115.28        133.21         9.50 o                         
  17   4   0         58.55         55.28         9.03 o                         
   1   5   0          4.73         -1.10         2.17 o                         
   2   5   0        393.00        407.71         7.96 o                         
   3   5   0          0.54          1.02         1.93 o                         
   4   5   0         36.38         38.58         3.30 o                         
   5   5   0         42.77         77.23         4.33 o                         
   6   5   0         85.16         82.37         4.53 o                         
   7   5   0        109.79        126.96         6.90 o                         
   8   5   0         39.69         30.72         4.28 o                         
   9   5   0        221.43        209.80         8.51 o                         
  10   5   0         11.78         19.32         4.17 o                         
  11   5   0          4.69          1.79         3.36 o                         
  12   5   0         36.55         44.69         5.69 o                         
  13   5   0         94.01         94.66         8.92 o                         
  14   5   0         17.97         26.91         6.78 o                         
  15   5   0          1.49         -6.44         6.44 o                         
  16   5   0        363.53        404.77        20.49 o                         
   0   6   0         53.50        195.40        13.64 o                         
   1   6   0         31.16         24.73         3.32 o                         
   2   6   0        239.36        236.31         7.93 o                         
   3   6   0       1087.74       1617.62        19.52 o                         
   4   6   0       1999.97       1897.22        25.37 o                         
   5   6   0       1769.80       1711.91        23.54 o                         
   6   6   0        888.29       1017.60        17.73 o                         
   7   6   0        175.91        169.92         8.74 o                         
   8   6   0          7.38          3.14         4.39 o                         
   9   6   0        450.78        471.21        20.88 o                         
  10   6   0        111.91         91.66         7.23 o                         
  11   6   0        125.82        145.34         9.21 o                         
  12   6   0        308.20        312.60        13.74 o                         
  13   6   0         11.30         12.82         5.92 o                         
  14   6   0         70.07         76.71         8.29 o                         
  15   6   0          9.43          6.49         6.75 o                         
   1   7   0          4.87         -3.17         3.89 o                         
   2   7   0         38.77         43.41         5.61 o                         
   3   7   0         48.90         54.24         6.76 o                         
   4   7   0         83.61         76.88         7.65 o                         
   5   7   0          7.53          7.51         6.41 o                         
   6   7   0         57.36         57.89         7.53 o                         
   7   7   0         22.03        124.84         9.28 o                         
   8   7   0         33.34         39.12         7.01 o                         
   9   7   0        297.25        308.74        13.92 o                         
  10   7   0          0.09          0.18         5.31 o                         
  11   7   0         28.60         32.67         7.58 o                         
  12   7   0          2.91          1.79         5.75 o                         
  13   7   0        342.13        362.21        16.88 o                         
   0   8   0         26.36         56.52        11.10 o                         
   1   8   0          5.13          7.36         5.48 o                         
   2   8   0         61.55         54.80         7.16 o                         
   3   8   0         24.38         17.38         6.01 o                         
   4   8   0        434.11        499.76        18.48 o                         
   5   8   0          9.21         12.71         6.43 o                         
   6   8   0        755.36        688.03        22.27 o                         
   7   8   0          0.76          7.52         6.64 o                         
   8   8   0         55.00         59.37         8.31 o                         
   9   8   0         41.96         27.39        10.26 o                         
  10   8   0        124.54        125.89        10.53 o                         
  11   8   0         68.15         81.51        10.42 o                         
   1   9   0          2.54         12.34         7.95 o                         
   2   9   0        116.01        147.47        11.90 o                         
   3   9   0          3.72         11.54         7.25 o                         
   4   9   0          0.00         -6.93         6.93 o                         
   5   9   0         64.01         91.35        10.17 o                         
   6   9   0         84.22         80.85        12.88 o                         
   7   9   0         13.84         16.07         7.72 o                         
   8   9   0          3.56         -6.91         6.91 o                         
   9   9   0         33.59         42.00        10.29 o                         
   0  10   0         26.91         10.86        12.43 o                         
   1  10   0         27.83         28.81         9.28 o                         
   2  10   0          8.55         17.67         9.43 o                         
   3  10   0          0.19         -4.51         9.41 o                         
 -19   0   1         15.47          8.43        15.11 o                         
 -17   0   1          1.52          8.18         6.35 o                         
 -15   0   1          0.01          0.11         5.09 o                         
 -13   0   1        806.65        767.98        18.38 o                         
 -11   0   1        526.11        524.11        15.82 o                         
  -9   0   1         18.17         23.26         3.12 o                         
  -7   0   1        507.38        539.09        14.57 o                         
  -5   0   1        339.77        348.59         6.53 o                         
  -3   0   1       3816.12       3592.68        36.01 o                         
   1   0   1       9342.56       8717.96        76.90 o                         
   3   0   1       6721.44       6540.39        70.20 o                         
   5   0   1        143.56        104.66         5.35 o                         
   7   0   1        609.03        601.70        12.22 o                         
   9   0   1       1580.46       1526.17        24.60 o                         
  11   0   1         36.18         41.51         5.26 o                         
  13   0   1        236.10        223.11        10.82 o                         
  15   0   1        262.82        234.66        12.21 o                         
  17   0   1        138.52        170.24        13.40 o                         
 -19   1   1         83.08         81.21        10.83 o                         
 -18   1   1         82.23         88.98         8.52 o                         
 -17   1   1          0.91          1.07         4.64 o                         
 -16   1   1          0.36         -3.40         3.68 o                         
 -15   1   1         53.46         49.33         5.06 o                         
 -14   1   1          5.29          3.72         2.99 o                         
 -13   1   1          0.06         -2.52         2.52 o                         
 -12   1   1         50.88         39.58         3.41 o                         
 -11   1   1        138.01        120.48         4.60 o                         
 -10   1   1        309.15        311.74         6.16 o                         
  -9   1   1        106.52        123.94         4.04 o                         
  -8   1   1        117.62        139.36         4.10 o                         
  -7   1   1        299.11        306.99         4.97 o                         
  -6   1   1       1801.21       1689.95        14.23 o                         
  -5   1   1         28.01         34.51         1.97 o                         
  -4   1   1       4899.54       4615.25        33.26 o                         
  -3   1   1        612.99        569.57         5.47 o                         
  -2   1   1        215.77        196.44         3.53 o                         
  -1   1   1        149.27        147.70         1.83 o                         
   0   1   1        248.62        259.47         2.77 o                         
   1   1   1       2772.14       2580.37        18.98 o                         
   2   1   1        377.38        363.74         4.15 o                         
   3   1   1        398.64        334.09         4.33 o                         
   4   1   1       2259.71       2086.57        16.21 o                         
   5   1   1         49.15         59.96         2.47 o                         
   6   1   1       1196.10       1150.26        10.77 o                         
   7   1   1         18.24         17.88         1.70 o                         
   8   1   1        118.41        111.52         4.44 o                         
   9   1   1         11.57         10.00         2.26 o                         
  10   1   1        102.76        101.99         4.37 o                         
  11   1   1       2014.50       2015.63        21.53 o                         
  12   1   1        124.20        131.71         5.92 o                         
  13   1   1        482.74        471.66        11.60 o                         
  14   1   1        162.26        169.40         7.71 o                         
  15   1   1         35.34         39.11         4.75 o                         
  16   1   1          1.68          5.24         4.17 o                         
  17   1   1         46.46         58.29         7.47 o                         
  18   1   1         70.58         71.44         8.81 o                         
 -19   2   1         24.20         68.73        12.03 o                         
 -18   2   1         40.41         36.02         6.84 o                         
 -17   2   1         22.02         32.66         6.10 o                         
 -16   2   1          0.00          1.63         4.22 o                         
 -15   2   1         23.65         24.45         5.10 o                         
 -14   2   1         92.27        103.56         6.66 o                         
 -13   2   1         26.46         26.58         4.24 o                         
 -12   2   1         37.28         23.82         4.01 o                         
 -11   2   1          3.13          0.81         2.09 o                         
 -10   2   1         36.47         31.87         2.73 o                         
  -9   2   1        298.88        285.13         5.79 o                         
  -8   2   1         58.03         62.79         3.01 o                         
  -7   2   1       1172.49       1056.79        11.44 o                         
  -6   2   1        104.09        111.03         3.96 o                         
  -5   2   1        354.39        371.99         5.57 o                         
  -4   2   1        495.05        493.91         6.22 o                         
  -3   2   1       9327.89       8971.56        62.74 o                         
  -2   2   1        596.23        562.12         6.33 o                         
  -1   2   1       7426.13       7272.17        53.82 o                         
   0   2   1         54.78         53.02         2.09 o                         
   1   2   1       1046.47        966.14         8.91 o                         
   2   2   1      26717.76      25473.12       153.24 o                         
   3   2   1       1039.61        960.53         9.59 o                         
   4   2   1       5133.11       5203.67        38.66 o                         
   5   2   1        204.38        208.71         4.66 o                         
   6   2   1          5.89         10.19         1.97 o                         
   7   2   1          4.81          2.60         1.77 o                         
   8   2   1         82.02         69.81         3.40 o                         
   9   2   1          0.55          4.90         1.85 o                         
  10   2   1        248.71        246.34         5.93 o                         
  11   2   1        292.00        296.05         8.04 o                         
  12   2   1         35.64         34.99         4.09 o                         
  13   2   1          5.60          6.86         3.30 o                         
  14   2   1        288.75        304.08        11.07 o                         
  15   2   1          0.67         -4.49         4.49 o                         
  16   2   1          0.91         -0.06         4.66 o                         
  17   2   1          0.26         -5.16         5.57 o                         
  18   2   1        384.18        425.48        18.27 o                         
 -18   3   1         14.29         15.86         6.23 o                         
 -17   3   1        170.65        174.88        10.65 o                         
 -16   3   1         23.00         27.80         5.77 o                         
 -15   3   1          2.87         -3.42         4.79 o                         
 -14   3   1          0.23          2.31         4.09 o                         
 -13   3   1         15.91         10.22         4.30 o                         
 -12   3   1          4.73          4.13         3.50 o                         
 -11   3   1        345.79        353.88         7.98 o                         
 -10   3   1        377.81        404.34         7.54 o                         
  -9   3   1          8.11          6.70         2.06 o                         
  -8   3   1        124.23        138.42         4.68 o                         
  -7   3   1         34.58         28.13         2.51 o                         
  -6   3   1       1259.01       1201.86        12.94 o                         
  -5   3   1        222.85        229.82         5.12 o                         
  -4   3   1          0.53          0.08         1.68 o                         
  -3   3   1       2723.06       2672.02        22.55 o                         
  -2   3   1          5.02          5.70         1.70 o                         
  -1   3   1        418.05        425.10         7.04 o                         
   0   3   1        132.89        128.79         4.00 o                         
   1   3   1        524.03        552.95         7.00 o                         
   2   3   1        901.57        849.77         9.01 o                         
   3   3   1        846.64        782.70         9.05 o                         
   4   3   1         41.28         31.14         3.65 o                         
   5   3   1         22.61         18.52         2.32 o                         
   6   3   1       1327.82       1328.31        13.80 o                         
   7   3   1        216.92        194.50         5.44 o                         
   8   3   1         67.12         80.23         3.83 o                         
   9   3   1        587.35        574.77         8.54 o                         
  10   3   1        609.34        606.34         8.97 o                         
  11   3   1         53.00         39.56         4.10 o                         
  12   3   1         66.53         57.18         5.36 o                         
  13   3   1         16.34         20.53         4.82 o                         
  14   3   1         91.64         84.22         7.32 o                         
  15   3   1         41.05         53.05         7.23 o                         
  16   3   1        401.15        426.40        15.84 o                         
  17   3   1          4.90         13.44         9.64 o                         
  18   3   1        107.82        127.20        12.16 o                         
 -17   4   1         21.03         21.61         6.65 o                         
 -16   4   1          9.43         19.80         6.12 o                         
 -15   4   1         10.32         10.57         5.08 o                         
 -14   4   1          7.18          7.32         5.32 o                         
 -13   4   1          0.53         -2.24         3.66 o                         
 -12   4   1          1.00          1.89         4.15 o                         
 -11   4   1         55.17         54.46         4.63 o                         
 -10   4   1         86.37         82.92         5.96 o                         
  -9   4   1          0.00         -1.67         2.82 o                         
  -8   4   1        467.35        455.01         9.00 o                         
  -7   4   1         10.05         10.31         2.37 o                         
  -6   4   1         61.51         65.81         3.71 o                         
  -5   4   1       1186.72       1145.58        13.23 o                         
  -4   4   1       1219.11       1208.30        13.57 o                         
  -3   4   1       1933.68       1981.57        18.39 o                         
  -2   4   1        700.98        758.79         9.67 o                         
  -1   4   1        735.15        809.88        10.91 o                         
   0   4   1          1.87         -0.84         1.61 o                         
   1   4   1        512.98        519.43         7.93 o                         
   2   4   1       1277.57       1269.21        14.15 o                         
   3   4   1      10898.57      10921.01        73.51 o                         
   4   4   1        517.77        527.88         9.28 o                         
   5   4   1        859.49        868.18        11.24 o                         
   6   4   1        314.42        317.79         7.08 o                         
   7   4   1         88.07         65.64         3.92 o                         
   8   4   1        367.08        371.68         8.10 o                         
   9   4   1          3.70          4.21         2.59 o                         
  10   4   1        133.82        131.52         6.08 o                         
  11   4   1         29.55         39.94         4.57 o                         
  12   4   1        156.43        166.65         9.27 o                         
  13   4   1         10.61         11.09         4.58 o                         
  14   4   1         61.19         60.37         6.86 o                         
  15   4   1         16.66         25.73         5.76 o                         
  16   4   1          5.85          8.05         5.80 o                         
  17   4   1         18.77         27.52         8.71 o                         
 -16   5   1        269.05        309.76        16.46 o                         
 -15   5   1          0.70          1.23         5.67 o                         
 -14   5   1         27.88         28.96         6.35 o                         
 -13   5   1        121.39        132.33         8.93 o                         
 -12   5   1          0.67         -3.69         3.69 o                         
 -11   5   1        191.27        184.78         8.20 o                         
 -10   5   1          0.01          0.31         3.45 o                         
  -9   5   1        591.70        584.90        12.83 o                         
  -8   5   1          0.00          3.01         3.27 o                         
  -7   5   1        848.35        814.34        14.26 o                         
  -6   5   1        117.15        107.90         5.65 o                         
  -5   5   1        237.23        221.98         6.24 o                         
  -4   5   1        141.70        162.55         5.68 o                         
  -3   5   1        452.46        441.26         8.02 o                         
  -2   5   1        604.67        564.18         8.65 o                         
  -1   5   1        116.05        105.55         5.71 o                         
   0   5   1         19.41         23.38         2.78 o                         
   1   5   1         98.66        107.43         4.86 o                         
   2   5   1          0.00         -1.76         2.19 o                         
   3   5   1       1689.45       1610.27        16.45 o                         
   4   5   1        163.60        174.63         8.72 o                         
   5   5   1        148.81        143.61         5.97 o                         
   6   5   1        243.84        229.59         7.46 o                         
   7   5   1         61.96         63.03         4.63 o                         
   8   5   1       1277.05       1278.32        18.03 o                         
   9   5   1        323.18        350.38        10.75 o                         
  10   5   1         75.27         90.12         6.01 o                         
  11   5   1         34.41         37.04         5.22 o                         
  12   5   1          3.37          7.92         4.49 o                         
  13   5   1          2.02         -3.50         4.64 o                         
  14   5   1         12.10         21.16         5.91 o                         
  15   5   1        160.23        174.93        11.24 o                         
  16   5   1         76.55         92.10        10.18 o                         
 -15   6   1         19.54         19.05         7.11 o                         
 -14   6   1          2.44         -3.86         5.44 o                         
 -13   6   1         11.58         12.87         5.69 o                         
 -12   6   1          4.98         12.08         5.65 o                         
 -11   6   1        127.25        134.15         8.43 o                         
 -10   6   1          8.49          5.25         4.43 o                         
  -9   6   1        137.12        149.76         8.55 o                         
  -8   6   1         94.63         92.86         7.00 o                         
  -7   6   1        494.33        497.76        13.46 o                         
  -6   6   1        321.31        332.73        12.59 o                         
  -5   6   1         29.44         49.29         5.74 o                         
  -4   6   1       1705.33       1671.48        24.46 o                         
  -3   6   1          0.04          0.61         2.67 o                         
  -2   6   1         81.53         68.71         5.01 o                         
  -1   6   1         55.59         60.56         4.77 o                         
   0   6   1        205.80        203.98         8.74 o                         
   1   6   1        100.88        101.86         5.90 o                         
   2   6   1        205.67        230.66         7.52 o                         
   3   6   1        715.49        734.11        11.60 o                         
   4   6   1        168.45        181.71         6.98 o                         
   5   6   1       2193.27       2111.65        26.14 o                         
   6   6   1        533.36        488.74        13.90 o                         
   7   6   1        370.93        363.45        13.00 o                         
   8   6   1        143.85        158.11         9.08 o                         
   9   6   1        103.81        114.56         8.13 o                         
  10   6   1        319.22        339.95        12.87 o                         
  11   6   1          5.57         -2.39         4.36 o                         
  12   6   1          0.36         -3.26         5.56 o                         
  13   6   1          1.63         -4.46         4.46 o                         
  14   6   1         22.24         14.13         7.99 o                         
  15   6   1         46.35         53.84        11.89 o                         
 -14   7   1        318.95        321.19        17.55 o                         
 -13   7   1          4.71          8.48         7.33 o                         
 -12   7   1        238.92        244.30        16.17 o                         
 -11   7   1         25.03         29.42         6.49 o                         
 -10   7   1         75.93         89.67        10.79 o                         
  -9   7   1          8.85         -4.97         4.97 o                         
  -8   7   1         32.81         33.05         6.15 o                         
  -7   7   1         38.94         41.84         6.87 o                         
  -6   7   1         45.38         41.93         6.50 o                         
  -5   7   1        234.40        250.06        12.25 o                         
  -4   7   1        162.61        148.15        10.11 o                         
  -3   7   1        235.07        255.84        11.85 o                         
  -2   7   1        216.04        222.23        10.19 o                         
  -1   7   1          0.31         -4.20         4.20 o                         
   0   7   1          0.53         -1.93         3.77 o                         
   1   7   1         30.95         26.74         5.59 o                         
   2   7   1         95.30        114.14         7.31 o                         
   3   7   1         10.15         11.18         4.64 o                         
   4   7   1        391.86        403.20        14.83 o                         
   5   7   1          6.53         -2.56         5.16 o                         
   6   7   1        311.24        276.51        13.45 o                         
   7   7   1        634.85        645.86        18.49 o                         
   8   7   1         14.08         13.35         5.97 o                         
   9   7   1        179.74        194.48        11.58 o                         
  10   7   1          2.79         -1.95         5.54 o                         
  11   7   1         19.09         28.02         7.48 o                         
  12   7   1         12.02          8.50         6.76 o                         
  13   7   1          0.00         -5.84         5.84 o                         
 -12   8   1         48.04         35.96        11.08 o                         
 -11   8   1         37.16         46.03        11.17 o                         
 -10   8   1         23.17         35.93        10.69 o                         
  -9   8   1         31.35         34.87         7.62 o                         
  -8   8   1        511.27        502.45        22.40 o                         
  -7   8   1         43.14         27.16         7.56 o                         
  -6   8   1        560.78        555.55        19.46 o                         
  -5   8   1         58.88         69.98         8.83 o                         
  -4   8   1          0.00         -0.76         8.45 o                         
  -3   8   1         13.68         14.57         7.21 o                         
  -2   8   1          0.76         -2.94         5.12 o                         
  -1   8   1         34.17         35.25         6.82 o                         
   0   8   1         14.27         18.87         6.28 o                         
   1   8   1         25.77         28.33         6.92 o                         
   2   8   1        117.67        114.41         9.28 o                         
   3   8   1         37.01         33.32         6.80 o                         
   4   8   1        547.44        529.24        18.24 o                         
   5   8   1         15.69         13.00         6.62 o                         
   6   8   1       1504.72       1405.62        27.25 o                         
   7   8   1          2.72         13.76         6.68 o                         
   8   8   1        416.48        363.23        23.74 o                         
   9   8   1          0.15         12.74         6.73 o                         
  10   8   1         18.25         12.26         7.54 o                         
  11   8   1         27.54         21.25         9.30 o                         
  -9   9   1          0.02          1.76         7.66 o                         
  -8   9   1         17.35         18.96         8.45 o                         
  -7   9   1          1.01         -1.05         6.86 o                         
  -6   9   1         50.58         66.28         9.49 o                         
  -5   9   1          0.32          2.20         6.95 o                         
  -4   9   1          2.27          0.07         6.74 o                         
  -3   9   1         80.19         93.91        12.19 o                         
  -2   9   1          5.05         -6.12         6.12 o                         
  -1   9   1         72.31         60.40         9.85 o                         
   0   9   1         45.13         41.95         9.55 o                         
   1   9   1         42.47         28.00         8.99 o                         
   2   9   1          1.37         14.90         7.95 o                         
   3   9   1         80.34         65.86         9.67 o                         
   4   9   1         47.08         40.39        10.36 o                         
   5   9   1        382.34        383.72        19.07 o                         
   6   9   1        135.67        148.13        14.25 o                         
   7   9   1         26.05         40.10         8.63 o                         
   8   9   1          6.39          7.69        10.91 o                         
  -4  10   1         21.92        -11.70        11.70 o                         
  -3  10   1          0.41         -9.00         9.00 o                         
  -2  10   1          1.89          7.54         9.17 o                         
  -1  10   1          0.17         -5.96         8.48 o                         
   0  10   1         31.41         42.59        10.07 o                         
   1  10   1         33.69         37.96         9.86 o                         
   2  10   1          6.93          6.22        10.21 o                         
   3  10   1         45.18         44.11        11.12 o                         
 -18   0   2          4.49         -0.99         5.83 o                         
 -16   0   2        348.70        361.31        16.33 o                         
 -14   0   2         69.14         69.38         7.36 o                         
 -12   0   2        310.74        350.79        12.88 o                         
 -10   0   2       1098.70       1233.81        18.74 o                         
  -8   0   2         41.44         40.81         3.54 o                         
  -6   0   2       3319.18       3329.88        36.07 o                         
  -4   0   2        971.95        937.85        11.02 o                         
  -2   0   2      15424.20      14809.34       130.10 o                         
   0   0   2         10.55          8.17         1.32 o                         
   2   0   2       9416.36       9263.84        81.92 o                         
   4   0   2          3.13          1.59         1.46 o                         
   6   0   2         27.85         43.70         3.59 o                         
   8   0   2        778.85        757.49        13.98 o                         
  10   0   2        137.68        142.02         7.52 o                         
  12   0   2        508.09        501.84        13.74 o                         
  14   0   2        646.19        666.42        17.15 o                         
  16   0   2          0.17         -3.25         6.47 o                         
  18   0   2        184.28        199.20        35.69 o                         
 -19   1   2         35.14         39.21         7.60 o                         
 -18   1   2          0.78         -2.16         4.84 o                         
 -17   1   2          0.03          0.23         4.47 o                         
 -16   1   2        128.36        125.59         7.35 o                         
 -15   1   2         92.07         79.26         5.83 o                         
 -14   1   2         48.83         42.34         4.18 o                         
 -13   1   2         48.49         41.82         4.15 o                         
 -12   1   2          4.29          1.95         2.16 o                         
 -11   1   2          3.54          2.49         1.94 o                         
 -10   1   2          1.87          5.22         1.93 o                         
  -9   1   2          1.36          7.57         1.79 o                         
  -8   1   2       5803.77       6266.03        44.55 o                         
  -7   1   2       4842.40       5107.17        36.62 o                         
  -6   1   2      11745.16      12321.80        85.03 o                         
  -5   1   2        154.84        147.70         3.38 o                         
  -4   1   2        152.23        131.94         2.98 o                         
  -3   1   2        235.59        244.52         3.54 o                         
  -2   1   2          0.15          0.77         1.26 o                         
  -1   1   2       1360.95       1418.33         9.34 o                         
   0   1   2         31.23         22.46         1.42 o                         
   1   1   2       8012.71       7814.09        53.68 o                         
   2   1   2        152.83        157.86         2.99 o                         
   3   1   2       2178.29       2039.10        15.08 o                         
   4   1   2        136.74        121.12         4.28 o                         
   5   1   2        186.11        163.33         4.06 o                         
   6   1   2        159.61        158.90         4.36 o                         
   7   1   2        158.51        186.34         4.81 o                         
   8   1   2        611.09        569.34         8.37 o                         
   9   1   2        840.55        834.65        12.03 o                         
  10   1   2         90.23         95.98         4.91 o                         
  11   1   2        711.94        729.05        12.09 o                         
  12   1   2          0.31          3.39         2.91 o                         
  13   1   2        200.14        216.96         8.07 o                         
  14   1   2          2.55          3.09         3.39 o                         
  15   1   2        318.08        335.62        10.93 o                         
  16   1   2         60.40         60.93         8.28 o                         
  17   1   2         17.32         13.38         5.97 o                         
  18   1   2          0.49         -0.58         6.20 o                         
 -19   2   2         23.45         28.49         6.84 o                         
 -18   2   2         17.19         10.68         5.55 o                         
 -17   2   2         26.17         25.52         5.72 o                         
 -16   2   2         12.00         10.62         4.68 o                         
 -15   2   2        194.49        174.62         9.28 o                         
 -14   2   2         37.75         34.35         5.11 o                         
 -13   2   2         59.32         64.32         5.32 o                         
 -12   2   2          8.62          7.69         2.35 o                         
 -11   2   2        841.40        905.97        11.13 o                         
 -10   2   2        244.62        257.98         5.60 o                         
  -9   2   2         37.35         48.33         2.74 o                         
  -8   2   2         98.94        122.09         3.86 o                         
  -7   2   2         82.54         88.09         3.39 o                         
  -6   2   2       1499.86       1420.87        13.49 o                         
  -5   2   2        245.41        284.93         5.75 o                         
  -4   2   2       1821.43       1715.15        17.17 o                         
  -3   2   2       4182.12       3971.52        35.03 o                         
  -2   2   2       3751.64       3605.58        29.57 o                         
  -1   2   2       1785.12       1815.09        15.57 o                         
   0   2   2       8754.28       8715.89        56.39 o                         
   1   2   2       2147.03       2011.97        16.85 o                         
   2   2   2        863.28        922.42         9.68 o                         
   3   2   2       2721.99       2587.40        20.39 o                         
   4   2   2          1.11         -1.43         1.43 o                         
   5   2   2        231.10        245.96         4.92 o                         
   6   2   2         50.50         55.81         2.82 o                         
   7   2   2        142.92        148.59         4.47 o                         
   8   2   2         54.24         55.06         2.97 o                         
   9   2   2       1823.27       1786.85        17.61 o                         
  10   2   2         35.00         30.01         3.42 o                         
  11   2   2          7.12          8.56         2.88 o                         
  12   2   2        677.39        629.87        11.99 o                         
  13   2   2        334.12        320.19         9.84 o                         
  14   2   2         31.57         32.50         4.99 o                         
  15   2   2         61.05         55.14         6.40 o                         
  16   2   2         12.74          0.58         7.96 o                         
  17   2   2          3.46          5.12         6.13 o                         
  18   2   2         63.09         72.15         9.62 o                         
 -18   3   2         77.78         63.18         8.90 o                         
 -17   3   2         20.92         22.96         5.93 o                         
 -16   3   2          0.07          1.67         4.61 o                         
 -15   3   2         55.46         56.01         6.46 o                         
 -14   3   2        198.65        182.87         9.64 o                         
 -13   3   2        158.76        139.94         7.62 o                         
 -12   3   2         19.50         21.27         3.95 o                         
 -11   3   2         83.12         98.73         5.19 o                         
 -10   3   2         12.23         13.24         2.65 o                         
  -9   3   2        574.83        626.46        11.63 o                         
  -8   3   2          7.31          6.69         2.19 o                         
  -7   3   2       4856.54       4875.87        40.53 o                         
  -6   3   2         97.40        122.27         5.34 o                         
  -5   3   2       2091.85       2222.20        22.70 o                         
  -4   3   2       1103.18       1204.39        14.51 o                         
  -3   3   2         33.22         31.56         2.24 o                         
  -2   3   2       2353.50       2247.67        19.95 o                         
  -1   3   2        222.49        220.12         5.61 o                         
   0   3   2        144.80        148.80         5.09 o                         
   1   3   2          8.66         14.80         2.05 o                         
   2   3   2       4948.77       4822.15        35.85 o                         
   3   3   2        468.66        464.50         6.85 o                         
   4   3   2       1114.55       1017.36        11.79 o                         
   5   3   2        173.53        172.18         5.35 o                         
   6   3   2         60.82         45.77         3.14 o                         
   7   3   2        360.70        353.06         6.81 o                         
   8   3   2        824.83        801.41        10.57 o                         
   9   3   2        248.48        246.94         6.40 o                         
  10   3   2       2154.10       2037.71        22.18 o                         
  11   3   2        405.91        391.92        10.03 o                         
  12   3   2         65.26         67.04         6.89 o                         
  13   3   2        249.48        265.27        14.34 o                         
  14   3   2       1135.98       1127.76        20.87 o                         
  15   3   2         30.30         29.75         6.53 o                         
  16   3   2        251.36        228.40        14.47 o                         
  17   3   2         19.66         19.39         7.33 o                         
 -18   4   2          0.55         -2.89         7.56 o                         
 -17   4   2          0.06         -5.66         5.66 o                         
 -16   4   2         11.89         14.76         5.24 o                         
 -15   4   2         54.13         61.95         7.17 o                         
 -14   4   2          0.10          1.00         3.77 o                         
 -13   4   2         58.95         67.56         5.88 o                         
 -12   4   2        114.51        106.60         6.10 o                         
 -11   4   2        439.09        447.65        11.07 o                         
 -10   4   2        113.03        116.29         6.39 o                         
  -9   4   2          2.85          2.06         2.98 o                         
  -8   4   2        610.13        580.85        11.28 o                         
  -7   4   2          8.01         13.12         3.14 o                         
  -6   4   2        147.34        136.23         6.16 o                         
  -5   4   2       2130.61       2154.84        23.58 o                         
  -4   4   2        742.25        766.12         9.83 o                         
  -3   4   2        594.60        648.08         9.45 o                         
  -2   4   2        919.15        894.19        11.53 o                         
  -1   4   2         15.36          9.02         2.49 o                         
   0   4   2        804.93        780.68        12.81 o                         
   1   4   2        450.81        476.86         7.65 o                         
   2   4   2        646.37        635.90         9.16 o                         
   3   4   2        146.54        157.94         6.00 o                         
   4   4   2        121.47        110.86         4.69 o                         
   5   4   2        954.48        911.32        12.11 o                         
   6   4   2         11.07          3.70         2.37 o                         
   7   4   2         41.22         33.36         3.43 o                         
   8   4   2        193.11        196.75         6.54 o                         
   9   4   2         17.36         16.26         3.70 o                         
  10   4   2       1687.82       1603.33        20.15 o                         
  11   4   2        275.11        287.70        11.61 o                         
  12   4   2         64.34         68.53         7.02 o                         
  13   4   2         19.52         21.38         5.32 o                         
  14   4   2          2.27         -0.80         4.43 o                         
  15   4   2         67.32         79.27         8.92 o                         
  16   4   2        147.09        143.54        12.50 o                         
  17   4   2          0.67         -2.81         8.37 o                         
 -17   5   2          1.90          2.96         6.80 o                         
 -16   5   2          9.83         11.25         7.07 o                         
 -15   5   2        156.62        190.87        20.62 o                         
 -14   5   2         14.22          8.46         5.07 o                         
 -13   5   2        147.46        156.80         9.17 o                         
 -12   5   2        362.09        348.15        12.94 o                         
 -11   5   2        809.75        774.26        15.02 o                         
 -10   5   2         17.09         10.97         3.91 o                         
  -9   5   2         30.98         25.07         4.27 o                         
  -8   5   2        651.15        642.16        12.83 o                         
  -7   5   2        114.13        127.10         6.68 o                         
  -6   5   2        205.43        206.30         7.97 o                         
  -5   5   2        453.23        452.57         8.97 o                         
  -4   5   2         10.53          7.47         2.37 o                         
  -3   5   2        729.73        741.82        11.30 o                         
  -2   5   2        264.66        256.98         7.18 o                         
  -1   5   2        919.60        920.49        12.94 o                         
   0   5   2         46.61         46.65         3.92 o                         
   1   5   2        798.36        748.74        10.58 o                         
   2   5   2        168.37        168.88         6.22 o                         
   3   5   2        785.98        746.91        10.97 o                         
   4   5   2        366.70        368.36         8.42 o                         
   5   5   2        153.38        153.36         5.96 o                         
   6   5   2        751.32        717.25        12.34 o                         
   7   5   2        385.62        388.09         9.49 o                         
   8   5   2       1091.57       1047.08        16.95 o                         
   9   5   2         13.21         13.57         3.59 o                         
  10   5   2        808.83        775.92        15.15 o                         
  11   5   2        101.77         97.02         8.79 o                         
  12   5   2         57.03         64.13         9.58 o                         
  13   5   2         11.00          2.58         4.82 o                         
  14   5   2        145.33        115.21         9.42 o                         
  15   5   2         75.39         66.26         8.42 o                         
  16   5   2        277.28        255.83        16.73 o                         
 -15   6   2          7.32          9.64         6.64 o                         
 -14   6   2         27.29         42.12         8.05 o                         
 -13   6   2         55.00         70.77         8.01 o                         
 -12   6   2          8.99          3.22         4.62 o                         
 -11   6   2         15.24          7.63         4.72 o                         
 -10   6   2         38.03         40.59         6.15 o                         
  -9   6   2         43.05         47.20         5.73 o                         
  -8   6   2         68.04         64.86         6.35 o                         
  -7   6   2         13.42         16.11         5.38 o                         
  -6   6   2        328.44        346.77        12.69 o                         
  -5   6   2        129.67        145.02         7.95 o                         
  -4   6   2        312.60        356.18        13.99 o                         
  -3   6   2         11.95         10.39         3.45 o                         
  -2   6   2         20.82         26.22         3.59 o                         
  -1   6   2         19.93         21.83         3.70 o                         
   0   6   2         12.10         12.79         3.34 o                         
   1   6   2        150.80        141.76         6.95 o                         
   2   6   2         45.04         38.05         4.35 o                         
   3   6   2        106.80        109.41         6.09 o                         
   4   6   2        145.22        167.22         6.45 o                         
   5   6   2        525.31        529.83        11.19 o                         
   6   6   2         42.50         39.37         5.27 o                         
   7   6   2        403.56        399.71        12.89 o                         
   8   6   2        307.64        322.63        17.96 o                         
   9   6   2        791.74        767.12        18.34 o                         
  10   6   2          7.54          4.08         5.41 o                         
  11   6   2         14.50         15.95         5.45 o                         
  12   6   2         31.23         42.69         6.89 o                         
  13   6   2         53.54         50.70         8.14 o                         
  14   6   2         27.33         44.20         8.55 o                         
 -14   7   2         23.98          8.22         6.94 o                         
 -13   7   2         35.32         48.23         8.71 o                         
 -12   7   2        480.45        477.33        17.89 o                         
 -11   7   2         14.39          9.83         5.56 o                         
 -10   7   2        211.15        202.33        10.80 o                         
  -9   7   2          0.24         -1.46         4.82 o                         
  -8   7   2         62.93         66.68         7.08 o                         
  -7   7   2        227.18        217.59        11.75 o                         
  -6   7   2        184.24        198.34        11.01 o                         
  -5   7   2         43.22         40.41         6.80 o                         
  -4   7   2         14.20          5.93         4.84 o                         
  -3   7   2        149.03        149.84         9.14 o                         
  -2   7   2        279.10        275.22        10.72 o                         
  -1   7   2        222.05        252.78        10.70 o                         
   0   7   2          1.24          3.73         4.11 o                         
   1   7   2         13.34         16.33         4.89 o                         
   2   7   2        183.69        167.66         8.85 o                         
   3   7   2        373.74        350.87        12.56 o                         
   4   7   2        199.15        206.92        10.84 o                         
   5   7   2       2196.36       2132.48        41.77 o                         
   6   7   2        239.59        253.41        13.37 o                         
   7   7   2        864.20        837.94        31.05 o                         
   8   7   2         44.15         61.35         7.72 o                         
   9   7   2         95.10         76.49         8.26 o                         
  10   7   2         23.58         35.57         7.60 o                         
  11   7   2         46.18         43.81         8.03 o                         
  12   7   2         10.47          7.58         7.49 o                         
  13   7   2          2.51          2.79         9.10 o                         
 -12   8   2         35.06         62.76        12.89 o                         
 -11   8   2         25.24         26.05         8.23 o                         
 -10   8   2         19.51         25.00         7.44 o                         
  -9   8   2         20.36         23.84         7.26 o                         
  -8   8   2         27.37         15.07         6.25 o                         
  -7   8   2         49.82         50.50         7.82 o                         
  -6   8   2         11.46         10.16         6.23 o                         
  -5   8   2         64.09         71.70         8.77 o                         
  -4   8   2         19.03         26.93         6.73 o                         
  -3   8   2        107.98        104.85         9.02 o                         
  -2   8   2         31.17         28.97         6.47 o                         
  -1   8   2          0.34          1.47         5.43 o                         
   0   8   2        223.91        199.29        13.34 o                         
   1   8   2          6.58          2.89         5.74 o                         
   2   8   2        166.36        180.74        12.35 o                         
   3   8   2         23.21         21.25         6.41 o                         
   4   8   2         63.78         72.95         8.29 o                         
   5   8   2        242.13        236.80        13.32 o                         
   6   8   2        274.76        246.35        13.55 o                         
   7   8   2        919.29        917.93        22.14 o                         
   8   8   2        205.94        199.92        13.20 o                         
   9   8   2        156.10        133.29        10.75 o                         
  10   8   2          3.89          6.60        11.26 o                         
  11   8   2          2.21          2.29         7.06 o                         
  -9   9   2         10.91         10.30         8.39 o                         
  -8   9   2          6.16         13.81         8.32 o                         
  -7   9   2          6.97         -1.47         7.47 o                         
  -6   9   2         30.87         34.21         8.47 o                         
  -5   9   2          0.07         -3.59         6.47 o                         
  -4   9   2         39.81         43.84         8.68 o                         
  -3   9   2          5.59          6.81         7.67 o                         
  -2   9   2         22.56          8.20         7.98 o                         
  -1   9   2          1.49         -7.16         7.16 o                         
   0   9   2        136.43        150.96        13.27 o                         
   1   9   2          0.23         -6.67         6.67 o                         
   2   9   2          0.10         -6.16         7.23 o                         
   3   9   2        281.12        270.05        15.11 o                         
   4   9   2        280.04        267.30        23.28 o                         
   5   9   2        929.43        955.64        25.90 o                         
   6   9   2        452.63        449.23        18.83 o                         
   7   9   2        439.91        365.69        17.29 o                         
   8   9   2         37.18         20.40         8.02 o                         
  -3  10   2         35.30         22.93        13.55 o                         
  -2  10   2         26.79         19.02        10.22 o                         
  -1  10   2          5.04          7.16         9.08 o                         
   0  10   2         38.64         32.61         9.71 o                         
   1  10   2        367.58        336.74        20.69 o                         
   2  10   2          9.43          7.78         8.76 o                         
 -19   0   3        226.23        249.20        20.37 o                         
 -17   0   3          0.93          7.94         6.69 o                         
 -15   0   3         17.98         25.74         5.82 o                         
 -13   0   3          2.51          4.14         3.39 o                         
 -11   0   3        762.26        786.31        14.68 o                         
  -9   0   3       1298.88       1437.94        30.72 o                         
  -7   0   3        300.75        355.20         7.68 o                         
  -5   0   3        233.62        196.76         4.84 o                         
  -3   0   3       2539.04       2342.39        25.01 o                         
  -1   0   3        128.48        112.64         2.89 o                         
   1   0   3        565.87        488.40         7.92 o                         
   3   0   3       5446.03       5529.26        55.23 o                         
   5   0   3        315.94        407.94         8.37 o                         
   7   0   3          0.07          0.39         2.21 o                         
   9   0   3        764.46        804.39        15.48 o                         
  11   0   3        373.76        352.15        11.83 o                         
  13   0   3        820.34        823.47        20.33 o                         
  15   0   3          9.48         10.13         6.86 o                         
  17   0   3         58.33         54.81        10.71 o                         
 -19   1   3          3.39         13.36         6.16 o                         
 -18   1   3         34.63         33.31         6.61 o                         
 -17   1   3         94.19        109.58         8.16 o                         
 -16   1   3          3.14          6.68         4.48 o                         
 -15   1   3        160.17        153.93         7.78 o                         
 -14   1   3         19.38         18.59         3.71 o                         
 -13   1   3        109.34         98.64         5.35 o                         
 -12   1   3         30.94         34.78         3.07 o                         
 -11   1   3        456.33        467.11         8.97 o                         
 -10   1   3        425.95        371.23         6.65 o                         
  -9   1   3       1976.75       2061.17        18.02 o                         
  -8   1   3        172.33        130.46         3.92 o                         
  -7   1   3        173.48        239.21         4.49 o                         
  -6   1   3       4275.84       4405.47        34.30 o                         
  -5   1   3       5111.76       4985.43        36.35 o                         
  -4   1   3          1.36          4.41         1.28 o                         
  -3   1   3        295.57        251.64         4.42 o                         
  -2   1   3        181.58        183.05         3.25 o                         
  -1   1   3        374.43        402.91         4.46 o                         
   0   1   3         93.59         73.72         2.18 o                         
   1   1   3       1455.76       1433.47        11.65 o                         
   2   1   3         10.95         11.22         1.43 o                         
   3   1   3          0.38          0.84         1.32 o                         
   4   1   3       1725.07       1731.40        14.17 o                         
   5   1   3        208.94        175.52         5.23 o                         
   6   1   3        122.61        120.39         3.86 o                         
   7   1   3        208.70        227.35         8.10 o                         
   8   1   3         35.90         53.45         3.56 o                         
   9   1   3       1006.83       1000.23        13.65 o                         
  10   1   3       1013.07        968.02        13.38 o                         
  11   1   3       4262.64       4180.38        37.99 o                         
  12   1   3       1609.22       1572.55        19.49 o                         
  13   1   3       5834.38       5789.16        51.05 o                         
  14   1   3        200.15        212.29        10.01 o                         
  15   1   3        249.46        264.59        12.03 o                         
  16   1   3         32.38         28.00         6.34 o                         
  17   1   3          1.71          0.75         6.14 o                         
  18   1   3          0.08         -1.08         6.95 o                         
 -19   2   3         22.19         23.43         7.09 o                         
 -18   2   3        181.46        192.46        10.80 o                         
 -17   2   3         33.48         26.02         5.48 o                         
 -16   2   3         43.49         35.64         5.66 o                         
 -15   2   3         62.30         77.07         8.22 o                         
 -14   2   3          3.05          0.57         3.60 o                         
 -13   2   3         63.21         44.60         3.69 o                         
 -12   2   3         85.36        100.87         4.71 o                         
 -11   2   3        276.05        309.05         6.71 o                         
 -10   2   3        458.74        435.16         6.75 o                         
  -9   2   3        283.70        257.13         5.26 o                         
  -8   2   3        267.33        323.59         5.83 o                         
  -7   2   3         11.01          3.66         1.88 o                         
  -6   2   3        730.45        753.67         8.65 o                         
  -5   2   3       3014.53       2893.57        26.34 o                         
  -4   2   3       1624.79       1572.23        16.17 o                         
  -3   2   3        524.40        495.51         7.38 o                         
  -2   2   3       2521.81       2288.85        18.47 o                         
  -1   2   3        979.90        927.09         8.66 o                         
   0   2   3         60.31         65.58         2.70 o                         
   1   2   3        114.28        124.64         3.81 o                         
   2   2   3         27.28         23.99         2.22 o                         
   3   2   3       2964.03       3031.38        22.63 o                         
   4   2   3       1394.15       1447.73        12.95 o                         
   5   2   3        623.56        608.38         7.81 o                         
   6   2   3          0.57          0.02         1.62 o                         
   7   2   3        327.95        321.69         6.46 o                         
   8   2   3         66.94         80.88         3.59 o                         
   9   2   3         62.30         60.41         4.42 o                         
  10   2   3         33.71         38.56         3.87 o                         
  11   2   3         23.58         22.49         3.58 o                         
  12   2   3       1291.37       1226.34        17.67 o                         
  13   2   3         22.02         19.64         3.99 o                         
  14   2   3         13.42         10.83         4.51 o                         
  15   2   3        301.27        315.06        13.75 o                         
  16   2   3         19.29         19.95         6.74 o                         
  17   2   3        234.38        238.23        14.13 o                         
 -18   3   3          0.23          7.60         6.40 o                         
 -17   3   3         14.05          7.92         5.91 o                         
 -16   3   3          3.76          3.75         4.59 o                         
 -15   3   3          6.95         10.95         4.73 o                         
 -14   3   3          1.03         -0.83         3.86 o                         
 -13   3   3          6.59          5.38         3.78 o                         
 -12   3   3         34.09         57.88         4.32 o                         
 -11   3   3        216.54        223.98         7.29 o                         
 -10   3   3         27.21         29.70         3.33 o                         
  -9   3   3        631.47        622.97         9.89 o                         
  -8   3   3        542.33        564.08         8.96 o                         
  -7   3   3          3.22          8.04         2.62 o                         
  -6   3   3         17.15         45.33         3.64 o                         
  -5   3   3        354.39        394.45        12.11 o                         
  -4   3   3       5398.96       5326.70        45.32 o                         
  -3   3   3        256.20        248.22         6.36 o                         
  -2   3   3         52.47         51.43         2.92 o                         
  -1   3   3         16.74         15.34         2.30 o                         
   0   3   3        464.05        401.01         8.54 o                         
   1   3   3        197.09        218.34         5.13 o                         
   2   3   3        895.69        917.54        10.90 o                         
   3   3   3       2049.57       2070.27        17.84 o                         
   4   3   3        284.91        235.29         5.78 o                         
   5   3   3        452.20        482.83         7.95 o                         
   6   3   3         12.51         10.90         2.15 o                         
   7   3   3       1110.78       1062.83        12.40 o                         
   8   3   3       1974.85       1963.78        19.05 o                         
   9   3   3         96.38        107.76         4.86 o                         
  10   3   3       1286.24       1272.60        17.60 o                         
  11   3   3        139.41        148.72         7.00 o                         
  12   3   3       2383.08       2317.92        29.84 o                         
  13   3   3        102.18         96.76         6.92 o                         
  14   3   3        838.62        812.44        26.54 o                         
  15   3   3        535.64        488.07        19.46 o                         
  16   3   3         40.39         46.82         8.27 o                         
  17   3   3        122.52        132.78        11.63 o                         
 -18   4   3         19.87         16.03         7.09 o                         
 -17   4   3         26.30         28.70         7.07 o                         
 -16   4   3         19.52         25.47         6.55 o                         
 -15   4   3         44.48         39.22         6.37 o                         
 -14   4   3          3.62          6.05         4.28 o                         
 -13   4   3         89.34         98.97         6.81 o                         
 -12   4   3          0.44         -2.28         2.93 o                         
 -11   4   3        155.26        159.23         7.41 o                         
 -10   4   3          0.64         -2.64         2.64 o                         
  -9   4   3        468.57        424.29        12.41 o                         
  -8   4   3        108.80        113.93         5.98 o                         
  -7   4   3        327.27        369.98         9.17 o                         
  -6   4   3         40.34         32.91         3.67 o                         
  -5   4   3        799.24        788.63        12.24 o                         
  -4   4   3        273.21        262.73         7.31 o                         
  -3   4   3        435.56        459.65         8.03 o                         
  -2   4   3         96.56        126.29         4.94 o                         
  -1   4   3        834.51        828.86        11.16 o                         
   0   4   3        481.01        494.97         8.84 o                         
   1   4   3       1904.43       1770.80        17.10 o                         
   2   4   3        104.77        111.27         5.04 o                         
   3   4   3        236.71        240.52         6.36 o                         
   4   4   3        203.85        184.31         5.95 o                         
   5   4   3         17.53         31.65         3.25 o                         
   6   4   3        377.98        367.13         8.22 o                         
   7   4   3        188.17        167.68         6.04 o                         
   8   4   3         58.92         56.56         4.03 o                         
   9   4   3         12.79         16.19         3.04 o                         
  10   4   3        440.89        424.82        11.89 o                         
  11   4   3        309.89        302.26        16.43 o                         
  12   4   3          0.00         -1.48         3.98 o                         
  13   4   3         95.25         99.48         7.94 o                         
  14   4   3         14.33         17.26         5.64 o                         
  15   4   3         63.03         62.45        14.53 o                         
  16   4   3         81.84         95.33        11.19 o                         
 -17   5   3          1.10          2.28         6.54 o                         
 -16   5   3         12.10         16.81         7.03 o                         
 -15   5   3          4.00         -1.51         5.35 o                         
 -14   5   3         45.86         48.53         7.24 o                         
 -13   5   3         17.74         11.40         5.74 o                         
 -12   5   3         31.34         31.19         5.25 o                         
 -11   5   3        102.06        114.46         7.60 o                         
 -10   5   3        337.18        339.30        13.96 o                         
  -9   5   3          1.11         -0.09         3.68 o                         
  -8   5   3         11.00          6.29         3.85 o                         
  -7   5   3        226.98        192.25         8.89 o                         
  -6   5   3         43.69         36.48         4.70 o                         
  -5   5   3        544.78        530.90        12.18 o                         
  -4   5   3          9.50         11.73         2.57 o                         
  -3   5   3        959.79        979.88        13.14 o                         
  -2   5   3        648.36        664.39        11.11 o                         
  -1   5   3        860.49        827.67        12.21 o                         
   0   5   3        131.19        101.90         5.54 o                         
   1   5   3          0.00         -0.05         2.55 o                         
   2   5   3        300.41        345.03         7.57 o                         
   3   5   3         20.13         21.10         3.10 o                         
   4   5   3       1808.69       1822.23        19.30 o                         
   5   5   3         69.59         63.18         4.31 o                         
   6   5   3       1993.02       1880.73        20.94 o                         
   7   5   3       1291.16       1278.43        16.66 o                         
   8   5   3        889.83        837.14        13.57 o                         
   9   5   3        489.09        515.72        11.72 o                         
  10   5   3        177.04        160.13         9.40 o                         
  11   5   3        169.55        173.37         9.25 o                         
  12   5   3         64.25         65.61         7.13 o                         
  13   5   3         19.96         15.42         5.94 o                         
  14   5   3        145.66        143.82        11.20 o                         
  15   5   3          1.22          1.68         7.07 o                         
 -16   6   3          3.40         -5.95         5.95 o                         
 -15   6   3         89.51        126.41        12.51 o                         
 -14   6   3          0.94          2.67         5.86 o                         
 -13   6   3          5.93         10.40         6.26 o                         
 -12   6   3          3.78          2.50         5.04 o                         
 -11   6   3        114.64        125.99         8.48 o                         
 -10   6   3         73.84         65.18         6.87 o                         
  -9   6   3          2.00         46.80         5.93 o                         
  -8   6   3          0.00          0.36         4.24 o                         
  -7   6   3         30.22         41.03         5.48 o                         
  -6   6   3         20.68         21.49         4.77 o                         
  -5   6   3         20.64         26.83         6.32 o                         
  -4   6   3         72.20         78.61         6.54 o                         
  -3   6   3        218.18        249.74         8.70 o                         
  -2   6   3         10.33          9.86         3.10 o                         
  -1   6   3         23.40         17.15         3.41 o                         
   0   6   3        859.05        832.59        13.49 o                         
   1   6   3        114.04         98.68         6.03 o                         
   2   6   3         23.27         20.32         3.93 o                         
   3   6   3         13.61         24.02         3.69 o                         
   4   6   3          4.94          8.23         3.21 o                         
   5   6   3        163.07        151.03         7.92 o                         
   6   6   3         16.89        160.84         7.45 o                         
   7   6   3         73.69         68.13         6.15 o                         
   8   6   3         14.17         17.97         4.69 o                         
   9   6   3        132.25        124.51         7.58 o                         
  10   6   3          4.68         -1.69         4.67 o                         
  11   6   3        177.70        174.88        10.54 o                         
  12   6   3          2.19         29.45         6.31 o                         
  13   6   3          2.41         -2.58         7.14 o                         
  14   6   3         10.78          7.73         8.54 o                         
 -14   7   3         21.66         25.14         8.74 o                         
 -13   7   3          1.55         -5.94         5.94 o                         
 -12   7   3         35.77         26.42         6.72 o                         
 -11   7   3         80.42         76.70         8.10 o                         
 -10   7   3          0.94          0.45         5.00 o                         
  -9   7   3          0.20          4.31         4.85 o                         
  -8   7   3         45.11         49.64         6.44 o                         
  -7   7   3         47.87         51.80         6.41 o                         
  -6   7   3         33.10         33.68         5.81 o                         
  -5   7   3          0.28         -3.90         4.01 o                         
  -4   7   3        177.15        207.68        10.29 o                         
  -3   7   3        263.69        286.47        12.05 o                         
  -2   7   3        234.86        254.77        11.98 o                         
  -1   7   3        326.14        347.88        12.36 o                         
   0   7   3         56.00         52.21         5.55 o                         
   1   7   3        375.37        349.66        13.10 o                         
   2   7   3          7.92          6.57         4.21 o                         
   3   7   3        213.12        244.29        10.23 o                         
   4   7   3         30.87         31.29         6.02 o                         
   5   7   3        344.80        408.21        15.73 o                         
   6   7   3        135.10        147.65        10.12 o                         
   7   7   3       1328.01       1321.25        29.81 o                         
   8   7   3          3.63         16.11         5.94 o                         
   9   7   3        266.19        275.38        14.59 o                         
  10   7   3         10.37         -1.42         5.84 o                         
  11   7   3          0.02          1.13         6.03 o                         
  12   7   3         29.14         34.71         7.99 o                         
 -12   8   3          0.71         -3.13         7.98 o                         
 -11   8   3          2.00         12.50         7.07 o                         
 -10   8   3         19.05         13.62         7.18 o                         
  -9   8   3         31.62         29.84         7.56 o                         
  -8   8   3          8.90         23.56         7.09 o                         
  -7   8   3          3.33          1.01         5.88 o                         
  -6   8   3         19.10         24.36         6.57 o                         
  -5   8   3         17.66          9.51         6.02 o                         
  -4   8   3          8.44          4.30         5.47 o                         
  -3   8   3          0.07          3.55         6.69 o                         
  -2   8   3        485.56        479.35        17.40 o                         
  -1   8   3         56.32         48.29         7.34 o                         
   0   8   3         60.01         87.61        10.57 o                         
   1   8   3         30.56         28.95         6.77 o                         
   2   8   3          0.31          6.35         5.85 o                         
   3   8   3          1.20         -5.12         5.12 o                         
   4   8   3         52.69         67.34         8.16 o                         
   5   8   3         11.93         14.62         6.25 o                         
   6   8   3          7.80         13.67         6.65 o                         
   7   8   3          0.22         -2.16         5.86 o                         
   8   8   3          7.87          3.18         6.30 o                         
   9   8   3         67.42         66.95         9.83 o                         
  10   8   3          0.04         17.70         8.91 o                         
  -9   9   3          0.77         22.58         8.80 o                         
  -8   9   3          1.04         12.08         8.19 o                         
  -7   9   3         12.00         12.26         8.41 o                         
  -6   9   3         52.77         58.75         9.80 o                         
  -5   9   3          5.80         13.24         8.60 o                         
  -4   9   3          2.53         -5.60         8.31 o                         
  -3   9   3         97.56        110.24        10.78 o                         
  -2   9   3        183.71        183.28        13.22 o                         
  -1   9   3          8.41         -3.01         6.89 o                         
   0   9   3        190.61        177.70        14.01 o                         
   1   9   3        104.89        124.16        11.48 o                         
   2   9   3        145.35        126.04        17.30 o                         
   3   9   3        427.90        441.26        19.07 o                         
   4   9   3        122.51        123.23        11.35 o                         
   5   9   3          4.21         -2.67         7.33 o                         
   6   9   3        245.67        246.88        14.40 o                         
   7   9   3          1.74         -6.47         6.81 o                         
  -3  10   3         20.67         14.44        11.26 o                         
  -2  10   3          0.50         -3.16        10.34 o                         
  -1  10   3         20.03          2.64         8.88 o                         
   0  10   3         39.92         39.34         9.95 o                         
   1  10   3          0.00         -0.72         8.24 o                         
   2  10   3          1.03          1.77         8.28 o                         
 -18   0   4         20.43         15.32         7.66 o                         
 -16   0   4        582.60        491.70        19.59 o                         
 -14   0   4          2.30          0.27         3.73 o                         
 -12   0   4        302.62        283.79         9.58 o                         
 -10   0   4        501.16        609.28        12.21 o                         
  -8   0   4       2588.58       2875.00        33.60 o                         
  -6   0   4        515.04        464.57         7.87 o                         
  -4   0   4         49.54         61.57         3.30 o                         
  -2   0   4      22426.83      21173.17       201.70 o                         
   0   0   4       3693.01       3423.89        35.06 o                         
   2   0   4       2801.29       2758.06        32.97 o                         
   4   0   4        965.57        990.67        15.22 o                         
   6   0   4        395.21        379.92         9.49 o                         
   8   0   4        388.97        408.38        11.30 o                         
  10   0   4          3.21         -0.87         5.19 o                         
  12   0   4        178.27        159.82        10.14 o                         
  14   0   4         38.47         41.06         8.60 o                         
  16   0   4        189.48        168.35        15.14 o                         
 -19   1   4          0.00         16.42         6.91 o                         
 -18   1   4         38.94         28.30         6.36 o                         
 -17   1   4         57.04         72.54         6.99 o                         
 -16   1   4        147.89        139.85         8.38 o                         
 -15   1   4        324.03        304.16        13.66 o                         
 -14   1   4        411.01        346.81         9.36 o                         
 -13   1   4         23.16         18.46         2.98 o                         
 -12   1   4         65.89         67.33         3.79 o                         
 -11   1   4        761.59        730.88        12.84 o                         
 -10   1   4        203.20        186.76         5.37 o                         
  -9   1   4        149.68        184.94         4.67 o                         
  -8   1   4        207.54        210.13         4.61 o                         
  -7   1   4        751.70        838.42         9.40 o                         
  -6   1   4        143.96        120.24         3.67 o                         
  -5   1   4       1003.83       1007.99         9.93 o                         
  -4   1   4         36.86         58.93         2.18 o                         
  -3   1   4         73.70        106.52         3.55 o                         
  -2   1   4       1752.17       1704.23        14.86 o                         
  -1   1   4       5590.60       5359.21        35.39 o                         
   0   1   4       2347.71       2388.63        18.63 o                         
   1   1   4       2207.89       2047.95        15.81 o                         
   2   1   4       9309.15       8894.14        57.30 o                         
   3   1   4         11.60         13.33         1.63 o                         
   4   1   4         59.52         49.04         2.30 o                         
   5   1   4         15.52         19.56         1.83 o                         
   6   1   4        277.69        307.12         5.39 o                         
   7   1   4         49.62         42.13         2.97 o                         
   8   1   4          0.47         -0.88         1.97 o                         
   9   1   4        133.56        134.23         5.46 o                         
  10   1   4       1414.96       1383.44        16.97 o                         
  11   1   4        358.33        363.31         9.19 o                         
  12   1   4       1299.86       1318.30        17.73 o                         
  13   1   4        328.74        334.85        12.58 o                         
  14   1   4        213.23        237.33        11.32 o                         
  15   1   4         48.85         39.17         6.33 o                         
  16   1   4         40.14         34.28         7.02 o                         
  17   1   4         81.77         77.92         9.19 o                         
 -19   2   4          0.83          7.60         8.54 o                         
 -18   2   4          9.67         13.23         6.13 o                         
 -17   2   4        137.96        141.80         9.18 o                         
 -16   2   4         91.85         81.46         7.87 o                         
 -15   2   4        133.59        119.69         7.74 o                         
 -14   2   4         53.48         44.18         4.88 o                         
 -13   2   4        334.22        318.76         8.09 o                         
 -12   2   4        222.80        208.82         6.45 o                         
 -11   2   4         62.51         65.35         3.89 o                         
 -10   2   4         86.11        106.63         4.10 o                         
  -9   2   4        520.14        576.43         8.21 o                         
  -8   2   4         88.61         97.52         3.66 o                         
  -7   2   4        363.07        366.61         6.44 o                         
  -6   2   4        786.01        881.32        11.44 o                         
  -5   2   4        221.40        254.44         6.00 o                         
  -4   2   4         29.06         18.30         2.33 o                         
  -3   2   4        284.43        223.91         4.07 o                         
  -2   2   4         23.68         36.95         2.10 o                         
  -1   2   4       1591.95       1580.78        13.40 o                         
   0   2   4         76.90         77.47         2.76 o                         
   1   2   4       3841.86       3673.68        27.42 o                         
   2   2   4       1206.85       1180.06        11.39 o                         
   3   2   4       2708.76       2590.77        20.14 o                         
   4   2   4          8.06          3.22         1.89 o                         
   5   2   4        472.80        444.72         6.64 o                         
   6   2   4         24.38         37.34         2.73 o                         
   7   2   4        201.06        209.17         5.27 o                         
   8   2   4         37.51         36.16         3.27 o                         
   9   2   4        270.24        278.63         9.07 o                         
  10   2   4         17.26         11.53         3.07 o                         
  11   2   4         62.68         67.60         4.98 o                         
  12   2   4         37.42         40.55         4.42 o                         
  13   2   4        129.69        140.57         8.28 o                         
  14   2   4         50.25         48.15         7.04 o                         
  15   2   4         63.39         56.61         7.31 o                         
  16   2   4          0.17         -4.26         6.05 o                         
  17   2   4         38.53         41.21         9.33 o                         
 -18   3   4          4.28          3.12         6.01 o                         
 -17   3   4          8.32         10.27         5.85 o                         
 -16   3   4         35.79         38.70         6.50 o                         
 -15   3   4        437.32        415.72        13.80 o                         
 -14   3   4         18.16         17.43         4.36 o                         
 -13   3   4          0.01         -1.85         2.73 o                         
 -12   3   4        782.47        693.84        11.91 o                         
 -11   3   4        273.95        277.83         8.53 o                         
 -10   3   4        235.18        252.39         8.08 o                         
  -9   3   4        129.16        130.13         6.05 o                         
  -8   3   4         52.51         32.71         3.54 o                         
  -7   3   4        489.70        470.70         9.99 o                         
  -6   3   4       2706.32       2789.67        27.44 o                         
  -5   3   4        152.90        150.74         5.65 o                         
  -4   3   4        142.30        164.26         6.22 o                         
  -3   3   4          7.72          6.11         2.17 o                         
  -2   3   4         55.94         61.74         3.67 o                         
  -1   3   4        367.02        356.48         6.17 o                         
   0   3   4        959.32        953.55        10.14 o                         
   1   3   4          2.66          0.88         1.85 o                         
   2   3   4        659.67        662.61         9.26 o                         
   3   3   4       1324.44       1266.27        13.33 o                         
   4   3   4         97.81        104.86         4.11 o                         
   5   3   4       1118.36       1092.25        12.43 o                         
   6   3   4        290.38        270.71         6.30 o                         
   7   3   4         81.72         74.31         4.04 o                         
   8   3   4       1099.80       1012.13        12.97 o                         
   9   3   4        136.04        124.26         5.88 o                         
  10   3   4        609.96        556.93        11.28 o                         
  11   3   4        415.01        444.71        13.03 o                         
  12   3   4         10.40         12.57         3.58 o                         
  13   3   4        238.91        285.12        16.49 o                         
  14   3   4          4.24          3.71         5.35 o                         
  15   3   4        912.31       1006.07        23.98 o                         
  16   3   4         96.78         99.61        10.40 o                         
 -18   4   4         14.09          7.21         7.01 o                         
 -17   4   4        130.01        132.30        10.53 o                         
 -16   4   4         95.11         86.94         8.91 o                         
 -15   4   4         13.98          9.07         5.89 o                         
 -14   4   4        197.55        175.73         9.34 o                         
 -13   4   4        200.64        175.43         8.78 o                         
 -12   4   4          1.16          0.70         3.24 o                         
 -11   4   4         11.88         -2.94         2.94 o                         
 -10   4   4         27.87         30.14         4.09 o                         
  -9   4   4          6.63         12.97         3.34 o                         
  -8   4   4        203.57        204.79         7.71 o                         
  -7   4   4         37.57         32.71         4.33 o                         
  -6   4   4        139.59        151.36         6.34 o                         
  -5   4   4        192.71        191.98         6.45 o                         
  -4   4   4        363.90        343.18         9.27 o                         
  -3   4   4        204.63        170.61         5.84 o                         
  -2   4   4        203.29        221.81         9.32 o                         
  -1   4   4        189.05        208.68         6.43 o                         
   0   4   4         41.48         68.48         4.24 o                         
   1   4   4          0.23          4.69         2.03 o                         
   2   4   4        442.71        473.40         7.99 o                         
   3   4   4         81.26         96.42         4.52 o                         
   4   4   4        368.39        350.67         7.18 o                         
   5   4   4         19.35         13.66         2.84 o                         
   6   4   4        559.37        585.88        10.21 o                         
   7   4   4        268.15        301.10         7.70 o                         
   8   4   4         28.93         39.94         3.64 o                         
   9   4   4          0.98         -1.54         3.06 o                         
  10   4   4        596.82        562.50        12.54 o                         
  11   4   4          8.53         11.06         3.96 o                         
  12   4   4        353.76        375.05        14.01 o                         
  13   4   4          0.01         -4.72         5.50 o                         
  14   4   4          6.99          3.92         7.76 o                         
  15   4   4         69.09         58.01         8.76 o                         
  16   4   4         11.51         12.89         7.47 o                         
 -17   5   4          3.65         -7.08         7.08 o                         
 -16   5   4          8.35          2.89         5.94 o                         
 -15   5   4         11.86         14.02         6.12 o                         
 -14   5   4          0.70         -0.61         4.77 o                         
 -13   5   4          8.34          5.64         4.69 o                         
 -12   5   4         26.19         18.78         8.03 o                         
 -11   5   4        177.63        143.46         8.25 o                         
 -10   5   4        215.77        199.93        13.29 o                         
  -9   5   4         70.28         71.20         6.08 o                         
  -8   5   4        169.20        145.37         7.95 o                         
  -7   5   4        204.45        182.01         8.66 o                         
  -6   5   4         95.68         88.54         6.33 o                         
  -5   5   4        243.74        273.03        10.35 o                         
  -4   5   4         22.72         20.73         3.49 o                         
  -3   5   4         16.37         19.26         3.70 o                         
  -2   5   4          0.05          0.58         2.50 o                         
  -1   5   4        132.88        149.82         6.18 o                         
   0   5   4         32.71         40.02         3.98 o                         
   1   5   4         49.36         49.15         4.54 o                         
   2   5   4        107.47        129.98         5.26 o                         
   3   5   4        412.68        416.98         8.43 o                         
   4   5   4          9.99          8.92         2.79 o                         
   5   5   4         54.98         54.00         4.37 o                         
   6   5   4        235.05        241.95        10.13 o                         
   7   5   4        245.24        243.80         9.34 o                         
   8   5   4          0.10          2.03         3.06 o                         
   9   5   4        818.94        817.47        15.96 o                         
  10   5   4          3.54          3.61         4.04 o                         
  11   5   4         15.68         16.17         5.33 o                         
  12   5   4          0.31          0.83         5.00 o                         
  13   5   4         47.33         57.92         9.05 o                         
  14   5   4        409.00        426.70        20.09 o                         
  15   5   4         70.16         67.23        10.59 o                         
 -16   6   4         43.66         41.74         8.34 o                         
 -15   6   4         34.32         27.08         7.44 o                         
 -14   6   4         34.66         43.24         8.00 o                         
 -13   6   4          2.29          7.64         5.19 o                         
 -12   6   4          7.61          3.61         5.02 o                         
 -11   6   4        125.05        115.64        11.26 o                         
 -10   6   4         20.62         14.26         5.35 o                         
  -9   6   4          2.90          0.11         4.21 o                         
  -8   6   4         39.50         40.87         5.89 o                         
  -7   6   4        116.88        117.20         7.90 o                         
  -6   6   4         54.05         43.97         7.70 o                         
  -5   6   4        190.85        188.57         9.76 o                         
  -4   6   4        112.63        100.68         7.29 o                         
  -3   6   4       1034.36        989.90        16.33 o                         
  -2   6   4         11.29          8.43         3.49 o                         
  -1   6   4        333.52        363.60        10.26 o                         
   0   6   4        182.98        200.76         7.88 o                         
   1   6   4        148.32        168.16         7.48 o                         
   2   6   4          0.05         -2.87         2.87 o                         
   3   6   4         67.41         65.36         4.97 o                         
   4   6   4         13.51         10.36         3.49 o                         
   5   6   4         16.55         12.57         3.80 o                         
   6   6   4         46.61         53.31         5.31 o                         
   7   6   4          0.05         -0.84         4.10 o                         
   8   6   4        397.30        389.88        12.74 o                         
   9   6   4        262.29        252.71        10.78 o                         
  10   6   4          3.59         -0.96         4.68 o                         
  11   6   4         34.24         20.70         5.93 o                         
  12   6   4         20.16          6.21         6.42 o                         
  13   6   4         55.67         77.31        11.78 o                         
  14   6   4         36.57         18.44        10.64 o                         
 -14   7   4         12.09         11.65         7.19 o                         
 -13   7   4         12.50         -1.61         6.36 o                         
 -12   7   4          0.53         -5.25         5.47 o                         
 -11   7   4         33.07         40.72         7.89 o                         
 -10   7   4        154.54        159.54        10.87 o                         
  -9   7   4        119.83        116.63         9.66 o                         
  -8   7   4         11.69          9.91         5.28 o                         
  -7   7   4         16.57         29.93         5.86 o                         
  -6   7   4          4.35         -0.20         4.55 o                         
  -5   7   4          3.39          6.91         4.72 o                         
  -4   7   4         18.30         18.71         5.03 o                         
  -3   7   4         62.32         54.64         6.86 o                         
  -2   7   4         61.58         61.35         6.13 o                         
  -1   7   4        213.91        216.29         9.41 o                         
   0   7   4          0.13         -2.35         3.91 o                         
   1   7   4        428.27        444.21        12.81 o                         
   2   7   4         15.90          9.66         4.49 o                         
   3   7   4          3.19          1.10         3.99 o                         
   4   7   4         41.56         44.37         5.96 o                         
   5   7   4        309.15        315.23        13.75 o                         
   6   7   4         49.59         33.84         6.69 o                         
   7   7   4        332.24        347.95        14.77 o                         
   8   7   4        119.46        127.66         9.69 o                         
   9   7   4          6.05         13.14         5.88 o                         
  10   7   4         10.26          7.40         6.32 o                         
  11   7   4         28.66         46.00         8.50 o                         
  12   7   4         13.32         10.71         7.60 o                         
 -12   8   4          1.00         13.96         7.23 o                         
 -11   8   4          6.49          0.75         7.48 o                         
 -10   8   4         31.75         31.07         7.78 o                         
  -9   8   4         43.25         62.09         9.21 o                         
  -8   8   4         57.67         36.22         7.68 o                         
  -7   8   4         14.70          0.74         6.86 o                         
  -6   8   4          5.47          0.81         7.12 o                         
  -5   8   4         85.64         95.88        10.91 o                         
  -4   8   4         64.08         81.06         9.17 o                         
  -3   8   4        121.01        112.57         9.57 o                         
  -2   8   4        120.69        124.11        11.15 o                         
  -1   8   4       1032.70       1038.39        20.93 o                         
   0   8   4        145.87        153.44        10.39 o                         
   1   8   4         45.38         37.14         6.55 o                         
   2   8   4          9.31          2.61         5.63 o                         
   3   8   4          0.41         -1.26         5.57 o                         
   4   8   4         36.80         19.38         6.39 o                         
   5   8   4          0.17         -0.70         5.70 o                         
   6   8   4         44.26         46.80         8.08 o                         
   7   8   4         44.94         32.62         7.36 o                         
   8   8   4          9.91         27.97         7.91 o                         
   9   8   4         92.17        101.44         9.79 o                         
  10   8   4         49.82         57.64         9.19 o                         
  -9   9   4          6.81         -7.14         7.14 o                         
  -8   9   4        117.79        131.89        12.61 o                         
  -7   9   4         32.23         17.23         8.61 o                         
  -6   9   4         14.28          0.37         6.94 o                         
  -5   9   4         29.49         22.47         7.92 o                         
  -4   9   4        172.91        228.69        21.14 o                         
  -3   9   4          6.96         18.05         9.07 o                         
  -2   9   4         25.91         23.47         8.98 o                         
  -1   9   4         14.90         26.62         8.05 o                         
   0   9   4        227.99        215.88        14.96 o                         
   1   9   4         24.73         44.43         9.55 o                         
   2   9   4         21.37         25.88         7.99 o                         
   3   9   4         12.40         19.05         8.87 o                         
   4   9   4        184.01        188.60        13.29 o                         
   5   9   4         16.24         17.84         8.06 o                         
   6   9   4         61.94         39.67         9.28 o                         
   7   9   4         18.46         19.37         7.86 o                         
  -2  10   4        216.19        223.40        20.15 o                         
  -1  10   4          2.24         -1.68        11.05 o                         
   0  10   4        283.83        263.98        22.48 o                         
 -19   0   5         13.40          4.39         9.73 o                         
 -17   0   5         18.06         10.11         6.60 o                         
 -15   0   5        394.11        388.67        15.21 o                         
 -13   0   5          4.85         -0.49         3.69 o                         
 -11   0   5        287.81        315.02         9.43 o                         
  -9   0   5        124.92        142.71         8.44 o                         
  -7   0   5         31.00         40.64         3.06 o                         
  -5   0   5       4613.11       4396.68        46.23 o                         
  -3   0   5        767.57        692.07        10.27 o                         
  -1   0   5          0.21          3.97         1.57 o                         
   1   0   5        158.66        156.24         5.98 o                         
   3   0   5       2739.45       3227.38        39.27 o                         
   5   0   5      10221.59      10706.72       117.46 o                         
   7   0   5        464.29        551.77        12.52 o                         
   9   0   5          6.43          2.88         3.28 o                         
  11   0   5        774.97        758.08        22.31 o                         
  13   0   5         12.19         19.49         6.98 o                         
  15   0   5        151.83        150.72        14.47 o                         
  17   0   5          0.22         -7.05         7.54 o                         
 -19   1   5         67.30         68.26         9.27 o                         
 -18   1   5         14.20          8.31         7.81 o                         
 -17   1   5        557.13        522.05        14.65 o                         
 -16   1   5        290.29        273.60        11.29 o                         
 -15   1   5         85.74         68.19         5.61 o                         
 -14   1   5         95.53         64.05         4.56 o                         
 -13   1   5        295.13        271.33         7.34 o                         
 -12   1   5         20.80         17.62         2.72 o                         
 -11   1   5         47.36         52.54         3.37 o                         
 -10   1   5        147.17        165.63         4.98 o                         
  -9   1   5         59.46         76.93         3.37 o                         
  -8   1   5        656.79        661.87         8.50 o                         
  -7   1   5          0.40          6.32         1.64 o                         
  -6   1   5         70.13         58.44         2.68 o                         
  -5   1   5        428.69        375.97         5.37 o                         
  -4   1   5         41.68         41.48         2.49 o                         
  -3   1   5        836.51        807.46         8.66 o                         
  -2   1   5       1327.14       1264.64        12.17 o                         
  -1   1   5       1925.20       1783.15        13.93 o                         
   0   1   5         58.65         66.64         2.50 o                         
   1   1   5       1299.25       1230.76        11.35 o                         
   2   1   5       1446.15       1375.08        11.85 o                         
   3   1   5       2000.45       2031.66        17.23 o                         
   4   1   5         22.17         30.79         2.09 o                         
   5   1   5          7.11          3.62         1.31 o                         
   6   1   5        471.60        506.28         7.08 o                         
   7   1   5        563.10        629.31        13.66 o                         
   8   1   5        297.12        339.58         7.48 o                         
   9   1   5         63.23         75.78         4.36 o                         
  10   1   5         48.16         46.56         3.97 o                         
  11   1   5         80.41         88.83         5.64 o                         
  12   1   5          2.12         -2.84         3.79 o                         
  13   1   5          3.43          1.47         4.25 o                         
  14   1   5        207.64        186.63        10.56 o                         
  15   1   5          4.11          4.43         5.34 o                         
  16   1   5         31.23         29.79         6.79 o                         
  17   1   5          0.29         -3.04         6.51 o                         
 -19   2   5          0.54          3.30         6.02 o                         
 -18   2   5         45.04         52.57         7.67 o                         
 -17   2   5         70.51         54.82         7.29 o                         
 -16   2   5         57.67         73.50         7.91 o                         
 -15   2   5         65.38         67.92         6.40 o                         
 -14   2   5        149.50        136.32         6.66 o                         
 -13   2   5         65.17         62.54         4.79 o                         
 -12   2   5         52.48         66.43         4.04 o                         
 -11   2   5         61.81         60.21         3.77 o                         
 -10   2   5         17.55         18.16         2.30 o                         
  -9   2   5        131.23        146.27         5.83 o                         
  -8   2   5          0.54          1.72         1.56 o                         
  -7   2   5        641.50        623.13         8.73 o                         
  -6   2   5         40.74         28.09         2.37 o                         
  -5   2   5         21.68         34.64         2.44 o                         
  -4   2   5         42.89         43.87         2.39 o                         
  -3   2   5       1311.87       1258.93        11.65 o                         
  -2   2   5         95.12        106.90         3.28 o                         
  -1   2   5       2177.68       2178.06        17.14 o                         
   0   2   5       1486.67       1402.24        12.68 o                         
   1   2   5        402.17        412.29         5.54 o                         
   2   2   5       2720.30       3141.07        24.64 o                         
   3   2   5          0.04         -1.25         1.58 o                         
   4   2   5       2258.73       2434.38        20.61 o                         
   5   2   5        788.40        920.05        10.56 o                         
   6   2   5       2251.72       2276.42        20.09 o                         
   7   2   5       1296.53       1409.83        16.09 o                         
   8   2   5        563.15        526.24         8.68 o                         
   9   2   5        889.25        839.55        14.75 o                         
  10   2   5        147.46        151.90         6.18 o                         
  11   2   5          0.06          2.05         2.99 o                         
  12   2   5          0.62          5.87         4.04 o                         
  13   2   5         26.51         19.77         5.09 o                         
  14   2   5        156.70        146.17         9.20 o                         
  15   2   5         21.92         27.60         6.71 o                         
  16   2   5          5.61         -1.83         6.10 o                         
 -19   3   5        583.69        690.00        28.58 o                         
 -18   3   5        298.14        274.90        14.31 o                         
 -17   3   5         28.28         18.04         6.36 o                         
 -16   3   5        211.53        188.75        12.62 o                         
 -15   3   5         22.75         27.80         7.25 o                         
 -14   3   5         58.63         35.47         4.43 o                         
 -13   3   5         54.58         34.91         5.02 o                         
 -12   3   5        274.87        206.43         7.37 o                         
 -11   3   5        125.34        129.06         6.19 o                         
 -10   3   5         28.84         19.21         3.28 o                         
  -9   3   5          5.93          4.58         2.50 o                         
  -8   3   5        914.25        879.00        13.04 o                         
  -7   3   5        457.78        459.15        10.89 o                         
  -6   3   5        979.55       1043.57        18.37 o                         
  -5   3   5         16.46         19.77         3.12 o                         
  -4   3   5        601.91        525.36         7.86 o                         
  -3   3   5         23.60         18.19         1.99 o                         
  -2   3   5         76.45         67.13         3.41 o                         
  -1   3   5         22.68         24.60         2.18 o                         
   0   3   5          0.33          0.92         1.64 o                         
   1   3   5        155.12        152.57         5.03 o                         
   2   3   5       2792.80       2790.09        24.44 o                         
   3   3   5         57.61         76.94         3.75 o                         
   4   3   5       1563.13       1535.53        14.96 o                         
   5   3   5       1689.13       1807.54        16.91 o                         
   6   3   5        159.66        160.98         6.02 o                         
   7   3   5         75.56         86.52         4.44 o                         
   8   3   5         37.06         41.90         3.60 o                         
   9   3   5         28.66         29.51         3.84 o                         
  10   3   5        146.34        157.28         7.84 o                         
  11   3   5        159.23        154.47         7.52 o                         
  12   3   5          0.43          0.22         4.08 o                         
  13   3   5        485.96        493.58        16.17 o                         
  14   3   5         77.38         82.61         9.58 o                         
  15   3   5         38.41         37.91         8.05 o                         
  16   3   5          0.47          2.08         6.74 o                         
 -18   4   5         11.32          4.64         6.92 o                         
 -17   4   5          9.03         12.08         7.01 o                         
 -16   4   5          5.77          6.13         6.36 o                         
 -15   4   5        250.99        269.01        12.43 o                         
 -14   4   5         12.44          5.04         3.80 o                         
 -13   4   5         24.46         18.18         4.35 o                         
 -12   4   5        121.05         92.53         6.90 o                         
 -11   4   5          0.00          1.42         3.31 o                         
 -10   4   5         51.57         50.04         4.67 o                         
  -9   4   5        127.57        129.79         6.43 o                         
  -8   4   5        167.26        179.89         7.20 o                         
  -7   4   5          0.12         -0.98         2.50 o                         
  -6   4   5         71.05         54.95         4.17 o                         
  -5   4   5        409.11        383.90         8.51 o                         
  -4   4   5         45.40         52.26         3.76 o                         
  -3   4   5        870.97        840.72        11.38 o                         
  -2   4   5        175.07        175.99         6.18 o                         
  -1   4   5         41.88         35.74         3.18 o                         
   0   4   5       1038.27       1106.37        13.14 o                         
   1   4   5       2818.86       2925.73        24.43 o                         
   2   4   5        579.06        656.89        10.05 o                         
   3   4   5        135.19        165.07         6.02 o                         
   4   4   5        115.91        160.44         5.62 o                         
   5   4   5        393.28        384.89         7.65 o                         
   6   4   5        617.38        613.96         9.97 o                         
   7   4   5        436.30        421.71         8.69 o                         
   8   4   5       1328.62       1291.79        16.59 o                         
   9   4   5        324.13        325.52        10.19 o                         
  10   4   5         11.30          9.71         3.57 o                         
  11   4   5        159.24        171.48         9.30 o                         
  12   4   5         21.61         16.69         6.86 o                         
  13   4   5         39.30         41.19         7.50 o                         
  14   4   5          0.11         -6.11         6.11 o                         
  15   4   5         61.48         81.19         9.79 o                         
 -17   5   5         40.86         48.50        10.64 o                         
 -16   5   5          1.03          6.24         6.18 o                         
 -15   5   5         27.54         26.79         7.25 o                         
 -14   5   5          3.88         -5.27         5.60 o                         
 -13   5   5        206.40        173.29        13.58 o                         
 -12   5   5         19.96         18.57         5.26 o                         
 -11   5   5        129.11         97.50         7.70 o                         
 -10   5   5        164.95        154.26         9.12 o                         
  -9   5   5        277.15        276.24        10.78 o                         
  -8   5   5          0.95          2.00         3.49 o                         
  -7   5   5          1.72          2.19         3.54 o                         
  -6   5   5         15.52         10.68         3.94 o                         
  -5   5   5        127.52        148.59         7.77 o                         
  -4   5   5         65.61         75.34         4.97 o                         
  -3   5   5         12.85         13.66         2.80 o                         
  -2   5   5         33.26         28.69         3.42 o                         
  -1   5   5         38.53         45.31         3.85 o                         
   0   5   5        275.02        325.57         8.73 o                         
   1   5   5        188.71        244.42         8.60 o                         
   2   5   5         58.11         60.98         4.95 o                         
   3   5   5         63.20         66.88         4.21 o                         
   4   5   5        259.11        294.20         8.13 o                         
   5   5   5        435.31        447.00         9.95 o                         
   6   5   5         65.82         64.12         5.08 o                         
   7   5   5          4.54         -0.61         2.82 o                         
   8   5   5         84.19         70.11         4.99 o                         
   9   5   5        153.12        150.85         8.47 o                         
  10   5   5          0.11         -0.84         4.06 o                         
  11   5   5         11.35          4.01         4.99 o                         
  12   5   5          0.10         -0.13         6.02 o                         
  13   5   5         39.64         37.59        13.09 o                         
  14   5   5        110.78        117.51        10.93 o                         
 -16   6   5          0.14         -6.45         6.45 o                         
 -15   6   5          2.95         -4.35         5.99 o                         
 -14   6   5         47.36         51.81        10.26 o                         
 -13   6   5          0.88         -2.50         4.95 o                         
 -12   6   5          9.20          4.12         5.05 o                         
 -11   6   5        166.04        145.40         9.76 o                         
 -10   6   5          2.98          5.08         4.79 o                         
  -9   6   5         61.39         58.02         7.17 o                         
  -8   6   5         52.02         62.56         8.36 o                         
  -7   6   5         76.49         72.67         6.72 o                         
  -6   6   5         67.93         77.75         6.81 o                         
  -5   6   5          4.75         -0.10         5.03 o                         
  -4   6   5        245.05        265.13        13.15 o                         
  -3   6   5          2.91          0.26         3.27 o                         
  -2   6   5          3.66          4.32         3.40 o                         
  -1   6   5       1140.29       1145.09        16.09 o                         
   0   6   5        209.32        192.73         7.69 o                         
   1   6   5        755.31        811.51        13.94 o                         
   2   6   5         81.84         80.10         5.51 o                         
   3   6   5        119.67        131.43         6.38 o                         
   4   6   5         24.32         23.32         5.34 o                         
   5   6   5         10.14         11.59         3.59 o                         
   6   6   5        126.65        128.06         6.85 o                         
   7   6   5        219.75        228.04         9.87 o                         
   8   6   5        317.30        335.84        19.80 o                         
   9   6   5          1.50          4.08         4.63 o                         
  10   6   5        351.43        331.11        14.51 o                         
  11   6   5         19.71         26.53         7.23 o                         
  12   6   5         84.51         91.59        12.07 o                         
  13   6   5         28.90         24.07        10.39 o                         
 -14   7   5         13.98          2.32         8.50 o                         
 -13   7   5         53.90         47.48         7.65 o                         
 -12   7   5         11.23         -4.52         5.68 o                         
 -11   7   5        110.52        102.07         9.38 o                         
 -10   7   5        118.93        115.40         9.75 o                         
  -9   7   5        158.89        167.49        11.01 o                         
  -8   7   5         12.63          8.78         5.33 o                         
  -7   7   5          1.22          2.22         5.05 o                         
  -6   7   5          7.06         15.29         5.49 o                         
  -5   7   5         25.36         35.17         5.99 o                         
  -4   7   5         37.19         32.40         5.97 o                         
  -3   7   5         79.41         80.10         7.25 o                         
  -2   7   5         61.01         72.80         6.75 o                         
  -1   7   5         36.18         43.86         5.21 o                         
   0   7   5         12.16          6.86         4.06 o                         
   1   7   5          0.00         -3.34         3.34 o                         
   2   7   5         32.10         13.27         4.43 o                         
   3   7   5          9.44          7.47         4.28 o                         
   4   7   5         14.53          6.67         4.69 o                         
   5   7   5          7.30          1.28         4.95 o                         
   6   7   5         45.71         36.38         6.53 o                         
   7   7   5          0.41         -4.81         4.98 o                         
   8   7   5          1.62         -4.98         4.98 o                         
   9   7   5          2.68         -0.64         5.85 o                         
  10   7   5          0.00         -3.87         5.88 o                         
  11   7   5          1.48         11.53         7.71 o                         
 -12   8   5          5.40          4.35         7.34 o                         
 -11   8   5          2.72          2.16         8.20 o                         
 -10   8   5         98.88         99.76        10.19 o                         
  -9   8   5          1.23          4.30         7.32 o                         
  -8   8   5          0.01         -0.66         6.21 o                         
  -7   8   5          4.29         -2.38         6.99 o                         
  -6   8   5         22.62         24.70         7.23 o                         
  -5   8   5          0.05         -1.63         7.32 o                         
  -4   8   5         24.64         16.65         6.83 o                         
  -3   8   5         13.09         15.54         6.40 o                         
  -2   8   5        124.85        131.29        10.61 o                         
  -1   8   5        244.55        272.30        12.88 o                         
   0   8   5        114.33        118.21         9.17 o                         
   1   8   5        222.58        247.33        11.99 o                         
   2   8   5         51.34         65.15         7.75 o                         
   3   8   5          0.59          4.28         6.60 o                         
   4   8   5          0.07          2.55         5.34 o                         
   5   8   5          2.27         -1.26         5.62 o                         
   6   8   5          1.36         -5.50         5.50 o                         
   7   8   5         34.09         35.28        10.72 o                         
   8   8   5          6.49          9.34         6.38 o                         
   9   8   5         51.91         54.62        10.31 o                         
  -9   9   5         41.11         54.59         9.66 o                         
  -8   9   5         46.17         41.56         9.36 o                         
  -7   9   5         54.04         63.92        10.09 o                         
  -6   9   5          5.82          2.04         7.11 o                         
  -5   9   5         49.93         59.26         9.75 o                         
  -4   9   5         17.47         -3.75         7.00 o                         
  -3   9   5         21.80          6.79         7.30 o                         
  -2   9   5          1.20         -2.05         7.30 o                         
  -1   9   5         17.43         21.21         8.63 o                         
   0   9   5          1.68         13.60         8.17 o                         
   1   9   5         97.44         88.78        10.99 o                         
   2   9   5          2.51         -6.95         6.95 o                         
   3   9   5          7.82         -0.39         7.45 o                         
   4   9   5         27.80         35.09         8.62 o                         
   5   9   5          0.36          0.61         7.49 o                         
   6   9   5         14.28          8.22         8.29 o                         
 -18   0   6         22.37         19.11        11.88 o                         
 -16   0   6          0.65          4.70         5.67 o                         
 -14   0   6        110.12        113.76         7.67 o                         
 -12   0   6        452.13        440.93        11.55 o                         
 -10   0   6        160.84        163.89         7.29 o                         
  -8   0   6        320.39        333.95         8.49 o                         
  -4   0   6       1015.79        952.86        13.58 o                         
  -2   0   6        768.25        929.77        13.09 o                         
   0   0   6        280.72        248.81         5.90 o                         
   2   0   6        400.89        461.45         9.88 o                         
   4   0   6       8229.24       9500.52       105.25 o                         
   6   0   6       3100.97       3460.94        44.75 o                         
   8   0   6        776.80        784.61        17.25 o                         
  10   0   6        402.94        381.49        27.65 o                         
  12   0   6          6.19          7.08         5.99 o                         
  14   0   6          3.86         -6.52         6.52 o                         
  16   0   6         20.01         24.65         9.09 o                         
 -19   1   6        102.16         75.22        11.22 o                         
 -18   1   6        178.99        186.83        16.59 o                         
 -17   1   6        162.83        165.84        11.47 o                         
 -16   1   6         87.11         71.87         6.59 o                         
 -15   1   6         44.21         38.55         4.42 o                         
 -14   1   6         44.22         51.30         4.53 o                         
 -13   1   6        120.44        119.53         5.41 o                         
 -12   1   6         91.51         83.36         4.32 o                         
 -11   1   6        122.65        128.88         4.70 o                         
 -10   1   6          1.65          2.75         1.79 o                         
  -9   1   6        210.24        199.12         5.28 o                         
  -8   1   6         37.12         42.45         2.73 o                         
  -7   1   6          3.87          5.88         1.69 o                         
  -6   1   6       2884.54       2955.61        24.02 o                         
  -5   1   6       1592.53       1557.85        14.53 o                         
  -4   1   6       1102.75       1188.61        11.84 o                         
  -3   1   6       1676.09       1812.07        16.63 o                         
  -2   1   6       3038.97       3162.85        24.63 o                         
  -1   1   6       2058.33       1933.94        15.87 o                         
   0   1   6          2.10          0.45         1.20 o                         
   1   1   6       3299.35       3243.66        25.33 o                         
   2   1   6        897.22        824.90         8.85 o                         
   3   1   6        475.61        482.78         6.88 o                         
   4   1   6       1521.67       1550.74        15.30 o                         
   5   1   6        988.74        977.06        10.82 o                         
   6   1   6          6.13          7.20         1.55 o                         
   7   1   6         13.49         10.07         2.24 o                         
   8   1   6         91.16         98.09         4.72 o                         
   9   1   6        122.39        139.69         5.84 o                         
  10   1   6         99.45         90.81         6.96 o                         
  11   1   6        257.29        252.11        11.11 o                         
  12   1   6        113.87        115.66         8.06 o                         
  13   1   6         54.61         45.59         6.51 o                         
  14   1   6          0.00          2.62         4.97 o                         
  15   1   6         17.18         12.42         5.74 o                         
  16   1   6        250.80        270.92        13.72 o                         
 -19   2   6          1.18          1.67         7.37 o                         
 -18   2   6         19.53         22.18         7.78 o                         
 -17   2   6         28.66         28.11         6.26 o                         
 -16   2   6         73.23         58.72         7.21 o                         
 -15   2   6          0.06         -3.16         4.77 o                         
 -14   2   6        368.15        380.04        11.29 o                         
 -13   2   6        138.88        142.54         6.26 o                         
 -12   2   6          2.81          3.85         2.41 o                         
 -11   2   6         41.96         34.60         3.20 o                         
 -10   2   6        240.54        260.80         6.80 o                         
  -9   2   6          0.15          0.28         1.93 o                         
  -8   2   6        369.21        361.15         6.33 o                         
  -7   2   6        624.20        639.27        10.15 o                         
  -6   2   6         85.47        108.20         3.62 o                         
  -5   2   6        865.83        895.56        10.72 o                         
  -4   2   6          5.34          0.88         1.82 o                         
  -3   2   6         33.78         24.67         2.63 o                         
  -2   2   6         77.17         74.49         3.04 o                         
  -1   2   6          3.75          2.57         1.47 o                         
   0   2   6          3.03          5.31         1.94 o                         
   1   2   6       1511.67       1478.99        14.39 o                         
   2   2   6       2456.01       2660.95        21.72 o                         
   3   2   6       1775.00       1875.68        16.30 o                         
   4   2   6        956.98       1042.09        11.44 o                         
   5   2   6        968.66       1024.56        11.49 o                         
   6   2   6         89.00        111.07         3.95 o                         
   7   2   6       1591.88       1596.50        16.32 o                         
   8   2   6        600.04        625.38        10.68 o                         
   9   2   6          6.43          6.20         2.48 o                         
  10   2   6         13.54         15.13         4.00 o                         
  11   2   6        133.06        131.84         8.00 o                         
  12   2   6         26.50         33.08         7.31 o                         
  13   2   6        176.24        193.48        10.18 o                         
  14   2   6         86.40         79.98         7.96 o                         
  15   2   6         13.62          9.03         6.34 o                         
  16   2   6         15.11         20.95         7.18 o                         
 -19   3   6          4.15         -6.47         6.47 o                         
 -18   3   6        142.97        211.27        12.75 o                         
 -17   3   6        184.10        175.33        11.47 o                         
 -16   3   6          8.99         13.81         5.95 o                         
 -15   3   6         11.62         15.07         4.71 o                         
 -14   3   6        749.59        691.07        13.38 o                         
 -13   3   6         12.24         12.14         3.51 o                         
 -12   3   6          1.35          3.71         2.98 o                         
 -11   3   6        126.15        113.56         6.37 o                         
 -10   3   6         22.45          9.99         3.58 o                         
  -9   3   6        646.60        625.26        12.99 o                         
  -8   3   6          0.44          0.51         2.32 o                         
  -7   3   6        732.84        753.61        11.65 o                         
  -6   3   6        463.01        473.37         8.86 o                         
  -5   3   6        443.22        453.73         8.38 o                         
  -4   3   6        105.07        108.19         3.76 o                         
  -3   3   6        323.17        330.80         6.88 o                         
  -2   3   6        417.05        421.28         6.62 o                         
  -1   3   6         80.12         82.40         3.51 o                         
   0   3   6        173.96        175.13         5.04 o                         
   1   3   6         24.91         28.22         2.37 o                         
   2   3   6       4746.15       4680.25        34.57 o                         
   3   3   6        319.94        349.84         6.46 o                         
   4   3   6          3.91          6.77         2.13 o                         
   5   3   6        409.05        437.45         7.82 o                         
   6   3   6        266.88        265.67         6.55 o                         
   7   3   6        197.65        209.65         6.93 o                         
   8   3   6        557.72        532.29        10.40 o                         
   9   3   6          1.35         18.13         3.36 o                         
  10   3   6          0.01          3.35         4.63 o                         
  11   3   6        484.44        468.63        13.68 o                         
  12   3   6         97.90         87.07         7.26 o                         
  13   3   6          0.41         -0.15         4.96 o                         
  14   3   6         68.93         84.65         9.97 o                         
  15   3   6         72.18         83.01        17.14 o                         
  16   3   6          0.26         -7.48         7.48 o                         
 -18   4   6         47.21         39.15         8.89 o                         
 -17   4   6          1.18          0.72         6.06 o                         
 -16   4   6         24.58         45.66         7.38 o                         
 -15   4   6         35.59         35.03         5.84 o                         
 -14   4   6        118.03        131.98         7.88 o                         
 -13   4   6         28.17         28.88         4.79 o                         
 -12   4   6         95.75         95.42         6.61 o                         
 -11   4   6         84.82         91.89         6.38 o                         
 -10   4   6          0.00         -0.88         2.92 o                         
  -9   4   6         57.83         62.48         5.22 o                         
  -8   4   6         13.96         12.99         3.69 o                         
  -7   4   6        456.63        452.42        11.40 o                         
  -6   4   6          0.90          0.32         2.42 o                         
  -5   4   6         18.53         21.55         3.62 o                         
  -4   4   6        194.02        185.91         6.40 o                         
  -3   4   6        191.53        179.44         5.61 o                         
  -2   4   6        126.69        122.49         5.19 o                         
  -1   4   6          1.10         -0.10         1.99 o                         
   0   4   6        747.32        803.15         9.81 o                         
   1   4   6       1037.26       1072.43        11.94 o                         
   2   4   6        409.13        423.73         8.24 o                         
   3   4   6         53.34         68.73         4.01 o                         
   4   4   6        162.07        154.86         5.55 o                         
   5   4   6         98.31        105.39         4.77 o                         
   6   4   6          0.47          0.86         2.56 o                         
   7   4   6         98.95         88.30         5.08 o                         
   8   4   6        196.41        228.67         8.37 o                         
   9   4   6        514.53        541.24        15.22 o                         
  10   4   6        268.43        279.22        12.17 o                         
  11   4   6        103.79        110.88         8.80 o                         
  12   4   6         90.57         91.20         9.22 o                         
  13   4   6          5.36          6.03         5.83 o                         
  14   4   6        105.64         86.76         9.77 o                         
  15   4   6        143.39        129.41        11.58 o                         
 -17   5   6        156.22        163.67        13.18 o                         
 -16   5   6          2.84          3.63         6.24 o                         
 -15   5   6        183.73        158.17        10.47 o                         
 -14   5   6         75.41         66.61         7.21 o                         
 -13   5   6        184.10        167.83         9.84 o                         
 -12   5   6        301.68        275.89        12.18 o                         
 -11   5   6         26.52         36.99         5.68 o                         
 -10   5   6          2.02          9.70         4.39 o                         
  -9   5   6         77.27         70.98         7.93 o                         
  -8   5   6          0.25          0.24         3.80 o                         
  -7   5   6        416.71        408.26        12.02 o                         
  -6   5   6        558.20        572.83        13.12 o                         
  -5   5   6         55.41         63.53         5.71 o                         
  -4   5   6         31.79         21.26         3.53 o                         
  -3   5   6         20.98         21.05         3.16 o                         
  -2   5   6          2.23          0.00         2.68 o                         
  -1   5   6        102.51        111.37         5.26 o                         
   0   5   6         77.52         79.30         5.35 o                         
   1   5   6         85.17        105.46         4.80 o                         
   2   5   6         71.06         69.53         4.27 o                         
   3   5   6        503.56        504.24        10.48 o                         
   4   5   6         87.34         75.24         4.67 o                         
   5   5   6         15.14         12.51         2.95 o                         
   6   5   6        509.14        462.55         9.65 o                         
   7   5   6          0.86          0.66         2.91 o                         
   8   5   6         34.92         28.77         4.37 o                         
   9   5   6          3.49         -3.01         4.13 o                         
  10   5   6         44.40         43.18         6.74 o                         
  11   5   6         12.54         18.77         6.92 o                         
  12   5   6         34.51         25.80         7.10 o                         
  13   5   6        152.40        168.46        12.94 o                         
  14   5   6          8.96          1.01         7.21 o                         
 -16   6   6         25.02         30.50         7.93 o                         
 -15   6   6          4.43         12.67         6.76 o                         
 -14   6   6          5.18         10.64         7.71 o                         
 -13   6   6        166.22        180.46        10.82 o                         
 -12   6   6          0.40          5.29         5.25 o                         
 -11   6   6         15.47         12.72         5.68 o                         
 -10   6   6         79.64         84.95         7.88 o                         
  -9   6   6         39.64         62.39         7.06 o                         
  -8   6   6         99.32         89.12         8.05 o                         
  -7   6   6          0.43          1.52         4.29 o                         
  -6   6   6         44.32         60.47         6.86 o                         
  -5   6   6          8.19          5.45         4.23 o                         
  -4   6   6         46.95         45.48         5.55 o                         
  -3   6   6          0.05         10.46         3.94 o                         
  -2   6   6          6.19          0.51         3.68 o                         
  -1   6   6         96.48         99.25         5.94 o                         
   0   6   6        353.03        403.29        10.26 o                         
   1   6   6        154.86        162.39         8.24 o                         
   2   6   6          3.46          4.58         3.26 o                         
   3   6   6         37.56         43.92         4.33 o                         
   4   6   6         71.27         69.36         4.95 o                         
   5   6   6         17.89         11.63         3.67 o                         
   6   6   6          1.17          6.38         3.30 o                         
   7   6   6         17.91         10.93         4.01 o                         
   8   6   6         31.34         27.03         5.31 o                         
   9   6   6          1.72         11.51         7.09 o                         
  10   6   6        418.96        416.91        18.48 o                         
  11   6   6        136.21        119.80        12.42 o                         
  12   6   6         91.00        134.75        13.49 o                         
  13   6   6         30.86         22.37         9.19 o                         
 -14   7   6         74.56         55.49        14.79 o                         
 -13   7   6         60.53         45.90         7.61 o                         
 -12   7   6          4.13          5.20         6.12 o                         
 -11   7   6        232.51        197.12        11.95 o                         
 -10   7   6        100.26         95.68         9.06 o                         
  -9   7   6        166.25        165.91        11.15 o                         
  -8   7   6        128.37        126.15         9.79 o                         
  -7   7   6        168.73        168.77        10.94 o                         
  -6   7   6          0.00         -2.23         4.99 o                         
  -5   7   6         63.31         57.71         7.49 o                         
  -4   7   6         20.48         24.95         6.00 o                         
  -3   7   6          8.49          8.34         4.85 o                         
  -2   7   6        114.97         98.66         7.81 o                         
  -1   7   6         36.74         37.26         5.28 o                         
   0   7   6         27.60         33.33         5.06 o                         
   1   7   6          0.08         -3.35         3.35 o                         
   2   7   6          2.26          5.04         3.71 o                         
   3   7   6         12.54          7.20         4.00 o                         
   4   7   6        131.63        142.20         7.70 o                         
   5   7   6         38.90         30.59         6.48 o                         
   6   7   6         24.71         32.10         6.44 o                         
   7   7   6         21.17         31.19         6.67 o                         
   8   7   6         37.70         28.64         6.89 o                         
   9   7   6         29.87         20.60         7.13 o                         
  10   7   6          3.72          6.25         8.47 o                         
  11   7   6          9.76         -6.71         8.85 o                         
 -12   8   6         45.22         46.43         9.05 o                         
 -11   8   6         32.06         19.49         8.10 o                         
 -10   8   6          0.04         -3.07         6.79 o                         
  -9   8   6         27.16         29.58         8.15 o                         
  -8   8   6         22.00         22.64         8.58 o                         
  -7   8   6        182.01        169.00        13.63 o                         
  -6   8   6          1.59          0.95         6.39 o                         
  -5   8   6         16.85         10.74         6.83 o                         
  -4   8   6         92.87         84.31        10.26 o                         
  -3   8   6        150.06        160.36        11.89 o                         
  -2   8   6         67.04         70.81        11.05 o                         
  -1   8   6         44.51         60.07         7.74 o                         
   0   8   6          5.04          6.00         6.87 o                         
   1   8   6         10.49          3.85         7.83 o                         
   2   8   6         97.01        100.80         8.87 o                         
   3   8   6          5.08          5.65         5.77 o                         
   4   8   6         21.88         20.71         6.52 o                         
   5   8   6         48.22         42.87         7.61 o                         
   6   8   6          8.70          5.31         6.16 o                         
   7   8   6          2.70          3.76         6.02 o                         
   8   8   6          6.00          9.07         6.98 o                         
   9   8   6         20.85         28.93         8.24 o                         
  -8   9   6         45.66         32.03         8.73 o                         
  -7   9   6         44.00         54.24         9.54 o                         
  -6   9   6        106.41        112.55        12.34 o                         
  -5   9   6          1.21         -6.35         7.44 o                         
  -4   9   6          0.05         -4.38         9.11 o                         
  -3   9   6         10.66         15.62         8.06 o                         
  -2   9   6          5.67          1.19         7.29 o                         
  -1   9   6         58.37         77.42        11.78 o                         
   0   9   6         81.85         84.58        12.09 o                         
   1   9   6          0.64         -5.67         8.36 o                         
   2   9   6          4.43         -2.64         7.29 o                         
   3   9   6         60.22         47.01         9.06 o                         
   4   9   6          4.13         -6.80         6.80 o                         
   5   9   6          3.79          8.86         7.75 o                         
 -19   0   7          2.32         13.33        21.22 o                         
 -17   0   7        120.59        116.97        25.72 o                         
 -15   0   7        479.37        448.92        18.38 o                         
 -13   0   7          4.53         -0.94         3.51 o                         
 -11   0   7         25.05         29.38         4.04 o                         
  -9   0   7         65.21         63.94         4.74 o                         
  -7   0   7        186.12        276.89        10.15 o                         
  -5   0   7       2781.73       2833.03        31.38 o                         
  -3   0   7        647.04        722.83        11.67 o                         
  -1   0   7       1313.63       1289.65        16.22 o                         
   1   0   7        477.45        555.70        11.43 o                         
   3   0   7        709.71        712.73        15.27 o                         
   5   0   7          3.27          9.18         2.81 o                         
   7   0   7        292.85        346.22        10.30 o                         
   9   0   7        420.92        370.74        17.03 o                         
  11   0   7         29.96         29.50        12.79 o                         
  13   0   7        130.15        129.45        12.78 o                         
  15   0   7        392.85        383.36        39.63 o                         
 -19   1   7         48.79         41.15        10.71 o                         
 -18   1   7         63.95         56.23         8.70 o                         
 -17   1   7          5.88          5.00         5.28 o                         
 -16   1   7          6.70         15.22         5.00 o                         
 -15   1   7        362.68        325.72        10.40 o                         
 -14   1   7        193.82        213.55         7.56 o                         
 -13   1   7        890.41        850.98        13.58 o                         
 -12   1   7        154.76        148.83         5.55 o                         
 -11   1   7        234.24        223.82         6.05 o                         
 -10   1   7         33.51         31.07         2.78 o                         
  -9   1   7         80.68         81.12         3.99 o                         
  -8   1   7          2.74          3.26         1.81 o                         
  -7   1   7        192.89        202.55         4.85 o                         
  -6   1   7        529.52        544.56         7.71 o                         
  -5   1   7          1.50          3.79         1.74 o                         
  -4   1   7        862.06        946.12        10.93 o                         
  -3   1   7       2761.77       2846.45        24.45 o                         
  -2   1   7         20.31         25.58         1.96 o                         
  -1   1   7        140.28        159.71         3.79 o                         
   0   1   7       1802.33       1811.26        16.02 o                         
   1   1   7         79.33         78.44         2.89 o                         
   2   1   7        113.37        139.68         4.21 o                         
   3   1   7        104.63         97.47         3.76 o                         
   4   1   7         27.90         38.24         2.32 o                         
   5   1   7        730.32        696.68        11.78 o                         
   6   1   7        247.88        223.98         5.36 o                         
   7   1   7          8.57         12.80         2.36 o                         
   8   1   7        145.56        148.94         7.92 o                         
   9   1   7        127.59        105.65         7.55 o                         
  10   1   7         16.97         17.84         4.71 o                         
  11   1   7        248.97        239.77        10.93 o                         
  12   1   7         64.86         68.56         9.36 o                         
  13   1   7        382.59        381.76        14.83 o                         
  14   1   7        256.79        274.43        13.22 o                         
  15   1   7        231.78        252.52        13.28 o                         
  16   1   7         31.65         32.70         7.54 o                         
 -19   2   7         20.17         20.88         7.26 o                         
 -18   2   7         39.52         29.94         7.78 o                         
 -17   2   7         11.57         14.51         6.20 o                         
 -16   2   7         42.00         32.65         6.23 o                         
 -15   2   7          0.93         -0.03         3.56 o                         
 -14   2   7          4.89         -0.10         3.19 o                         
 -13   2   7          0.32          1.56         2.86 o                         
 -12   2   7         32.53         33.91         3.48 o                         
 -11   2   7        189.95        192.25         7.93 o                         
 -10   2   7         34.62         38.91         3.03 o                         
  -9   2   7         39.62         51.65         3.16 o                         
  -8   2   7          0.03          0.28         1.69 o                         
  -7   2   7       1480.79       1468.53        15.83 o                         
  -6   2   7        395.67        431.17         6.89 o                         
  -5   2   7        847.40        798.78        10.60 o                         
  -4   2   7        622.58        631.01         8.66 o                         
  -3   2   7       1289.92       1377.04        14.63 o                         
  -2   2   7        364.82        358.15         6.14 o                         
  -1   2   7         42.13         53.36         2.81 o                         
   0   2   7        247.54        289.09         5.57 o                         
   1   2   7        432.41        438.05         6.89 o                         
   2   2   7        373.67        400.15         6.68 o                         
   3   2   7          0.45          1.00         1.54 o                         
   4   2   7         92.27         97.45         4.22 o                         
   5   2   7        194.78        198.24         6.02 o                         
   6   2   7        789.90        814.56        10.48 o                         
   7   2   7        305.31        355.95         9.06 o                         
   8   2   7         29.75         28.35         5.21 o                         
   9   2   7        105.08         96.91         7.03 o                         
  10   2   7         29.91         32.53         5.29 o                         
  11   2   7        199.24        201.73        10.47 o                         
  12   2   7         71.32         65.86         7.17 o                         
  13   2   7         57.75         44.17         7.37 o                         
  14   2   7         15.11         24.55         6.27 o                         
  15   2   7          5.31         11.15        10.10 o                         
 -19   3   7         26.02         23.18         7.32 o                         
 -18   3   7         12.80          4.88         6.34 o                         
 -17   3   7         45.18         64.60         8.44 o                         
 -16   3   7         45.41         42.96         7.05 o                         
 -15   3   7          3.40          1.18         3.77 o                         
 -14   3   7        639.76        589.41        13.68 o                         
 -13   3   7        119.89        105.83         6.30 o                         
 -12   3   7        152.45        119.82         6.87 o                         
 -11   3   7          0.22         -1.86         2.72 o                         
 -10   3   7        289.66        266.36         8.93 o                         
  -9   3   7          9.78          8.63         2.80 o                         
  -8   3   7        314.20        314.60         8.15 o                         
  -7   3   7        575.26        557.69         9.87 o                         
  -6   3   7          7.72          6.66         2.79 o                         
  -5   3   7        991.86       1026.82        13.16 o                         
  -4   3   7       1322.62       1357.38        13.99 o                         
  -3   3   7        195.32        166.00         4.53 o                         
  -2   3   7         32.30         35.34         2.98 o                         
  -1   3   7       1097.42       1179.61        11.83 o                         
   0   3   7         68.54         66.18         3.24 o                         
   1   3   7        346.05        325.01         6.84 o                         
   2   3   7        630.00        599.41         8.77 o                         
   3   3   7          0.11          0.03         1.97 o                         
   4   3   7        146.55        159.80         5.55 o                         
   5   3   7        118.44        118.74         5.24 o                         
   6   3   7         46.57         70.56         3.85 o                         
   7   3   7        148.75        181.31         7.08 o                         
   8   3   7          6.36          1.47         2.85 o                         
   9   3   7         16.87         17.52         4.33 o                         
  10   3   7         16.88         14.46         4.22 o                         
  11   3   7        123.14        129.16         8.50 o                         
  12   3   7         18.45         21.80         5.27 o                         
  13   3   7         34.55         38.46         6.83 o                         
  14   3   7        102.54        133.40        11.05 o                         
  15   3   7         47.65         75.59        10.56 o                         
 -18   4   7        315.29        366.93        19.82 o                         
 -17   4   7          0.88         -3.93         6.42 o                         
 -16   4   7         65.17         56.43         7.94 o                         
 -15   4   7         44.71         49.42         5.94 o                         
 -14   4   7         36.67         43.49         6.07 o                         
 -13   4   7          3.58          4.00         3.85 o                         
 -12   4   7          6.98          4.64         3.94 o                         
 -11   4   7        318.46        302.67        10.55 o                         
 -10   4   7        144.25        128.63         7.20 o                         
  -9   4   7          5.14          3.10         3.30 o                         
  -8   4   7       1100.87       1085.80        17.33 o                         
  -7   4   7         52.01         50.53         4.32 o                         
  -6   4   7         17.09         12.61         2.91 o                         
  -5   4   7        118.61        133.20         5.51 o                         
  -4   4   7        293.56        255.84         6.66 o                         
  -3   4   7        495.92        474.41         8.70 o                         
  -2   4   7        256.57        284.00         7.27 o                         
  -1   4   7        599.63        576.13         9.22 o                         
   0   4   7         40.93         35.01         3.07 o                         
   1   4   7        247.80        270.55         6.60 o                         
   2   4   7        418.51        396.76         7.16 o                         
   3   4   7         84.58        100.83         4.78 o                         
   4   4   7          7.58          6.23         2.35 o                         
   5   4   7        288.61        286.06         7.81 o                         
   6   4   7        223.02        212.66         6.86 o                         
   7   4   7         33.67         34.86         3.98 o                         
   8   4   7         15.42         11.84         3.57 o                         
   9   4   7         80.49         73.51         6.48 o                         
  10   4   7          0.06          0.52         4.38 o                         
  11   4   7          0.75          7.25         6.33 o                         
  12   4   7          0.04         -0.62         5.23 o                         
  13   4   7          0.01          2.19         7.71 o                         
  14   4   7          0.25         -2.32         6.65 o                         
 -17   5   7          2.09          2.99         6.52 o                         
 -16   5   7         40.59         32.77         7.37 o                         
 -15   5   7         27.31         31.06         6.52 o                         
 -14   5   7         10.31         -2.93         4.65 o                         
 -13   5   7         60.83         39.66         6.08 o                         
 -12   5   7        647.48        620.68        16.89 o                         
 -11   5   7          0.18          4.19         4.50 o                         
 -10   5   7          4.56         10.79         4.66 o                         
  -9   5   7         69.32         81.69         7.61 o                         
  -8   5   7         43.39         41.15         6.11 o                         
  -7   5   7        416.66        410.40        13.96 o                         
  -6   5   7         41.99         50.62         5.99 o                         
  -5   5   7          0.43         -2.48         4.29 o                         
  -4   5   7         38.60         31.75         3.95 o                         
  -3   5   7        111.21         93.61         4.97 o                         
  -2   5   7         41.29         51.67         4.23 o                         
  -1   5   7        119.91        126.11         5.72 o                         
   0   5   7          9.72         11.21         2.77 o                         
   1   5   7          1.61          4.21         2.46 o                         
   2   5   7        547.20        529.82         8.99 o                         
   3   5   7        300.30        268.55         7.54 o                         
   4   5   7        509.72        512.51         9.22 o                         
   5   5   7          0.41         -1.53         2.59 o                         
   6   5   7         11.29          9.01         3.21 o                         
   7   5   7         42.30         51.24         4.78 o                         
   8   5   7         82.53         88.57         6.54 o                         
   9   5   7         33.47         39.45         6.27 o                         
  10   5   7         66.32         66.56         9.54 o                         
  11   5   7          7.38          5.36         5.91 o                         
  12   5   7        198.25        231.98        13.87 o                         
  13   5   7          3.83          1.06         6.72 o                         
 -16   6   7          2.16         -0.42         6.95 o                         
 -15   6   7         23.42         11.01         7.50 o                         
 -14   6   7         41.43         34.37         6.92 o                         
 -13   6   7          0.90         -5.01         5.01 o                         
 -12   6   7          0.03         -4.41         5.08 o                         
 -11   6   7        148.24        143.78         9.86 o                         
 -10   6   7          0.22         -5.30         5.39 o                         
  -9   6   7        531.39        464.52        15.78 o                         
  -8   6   7         45.80         48.78         6.57 o                         
  -7   6   7        199.09        201.24        11.07 o                         
  -6   6   7         20.31         10.74         5.00 o                         
  -5   6   7        229.66        245.49        12.26 o                         
  -4   6   7         17.80         15.31         4.63 o                         
  -3   6   7        175.86        155.39         8.81 o                         
  -2   6   7         37.07         40.24         4.95 o                         
  -1   6   7          9.57         12.66         4.14 o                         
   0   6   7        316.66        349.38         9.53 o                         
   1   6   7          0.90         -0.64         2.99 o                         
   2   6   7         25.76         33.13         4.25 o                         
   3   6   7        175.87        167.20         7.24 o                         
   4   6   7         25.06         28.75         3.89 o                         
   5   6   7         26.00         23.30         3.97 o                         
   6   6   7         49.39         43.06         4.95 o                         
   7   6   7          0.16         -1.35         3.92 o                         
   8   6   7          2.60          4.11         5.15 o                         
   9   6   7          1.74          4.40         5.93 o                         
  10   6   7          0.22         -5.53         6.15 o                         
  11   6   7         48.20         41.80         8.91 o                         
  12   6   7         28.57         35.58         9.36 o                         
 -14   7   7          0.02          4.42         6.62 o                         
 -13   7   7         52.29         47.96         7.98 o                         
 -12   7   7         11.31         17.74         7.60 o                         
 -11   7   7        105.72         97.26         9.28 o                         
 -10   7   7        205.56        198.22        12.11 o                         
  -9   7   7        179.63        180.71        11.51 o                         
  -8   7   7        171.15        207.54        12.19 o                         
  -7   7   7         38.43         59.65         7.76 o                         
  -6   7   7        116.55        138.48        10.40 o                         
  -5   7   7         45.85         39.88         6.85 o                         
  -4   7   7          4.44         -4.58         4.74 o                         
  -3   7   7         26.48         27.40         6.51 o                         
  -2   7   7         32.80         21.67         5.57 o                         
  -1   7   7          7.42          7.49         4.86 o                         
   0   7   7          1.37         37.91         5.04 o                         
   1   7   7          2.02          3.32         4.26 o                         
   2   7   7         56.16         57.02         5.63 o                         
   3   7   7          5.74         10.67         4.05 o                         
   4   7   7        116.07        114.78         7.11 o                         
   5   7   7        213.23        227.11         9.97 o                         
   6   7   7         27.28         32.02         5.57 o                         
   7   7   7         28.26         38.88         6.69 o                         
   8   7   7        156.27        160.52        11.86 o                         
   9   7   7          4.86         11.44         9.51 o                         
  10   7   7        275.36        296.86        22.63 o                         
 -12   8   7         37.91         22.13        11.22 o                         
 -11   8   7          1.67         13.87         7.66 o                         
 -10   8   7         38.09         41.25         9.07 o                         
  -9   8   7         56.37         68.25        10.02 o                         
  -8   8   7        181.43        183.17        13.32 o                         
  -7   8   7          2.12          1.36         6.73 o                         
  -6   8   7          4.84          4.40         7.04 o                         
  -5   8   7         28.31         26.34         8.38 o                         
  -4   8   7        125.27        143.20        17.88 o                         
  -3   8   7          5.88          7.05         6.60 o                         
  -2   8   7         81.64         80.57        11.39 o                         
  -1   8   7          2.56         -0.91         6.24 o                         
   0   8   7         22.04         31.06         8.93 o                         
   1   8   7          2.05          9.01         5.72 o                         
   2   8   7         15.02         19.99         5.90 o                         
   3   8   7         20.44         18.09         8.19 o                         
   4   8   7         34.70         52.11         7.56 o                         
   5   8   7          4.60         -1.90         6.84 o                         
   6   8   7         13.97          8.52         5.48 o                         
   7   8   7          2.54         -2.33         5.48 o                         
   8   8   7          2.21          7.49         6.96 o                         
  -8   9   7         20.96         13.79         8.30 o                         
  -7   9   7          4.17         -3.55         7.37 o                         
  -6   9   7          8.10         14.07         9.01 o                         
  -5   9   7         13.12          6.33         7.72 o                         
  -4   9   7          1.24         -3.35         7.66 o                         
  -3   9   7          2.88          3.80         7.39 o                         
  -2   9   7         20.73          3.88         7.72 o                         
  -1   9   7         15.77         23.90         8.31 o                         
   0   9   7          0.04         -7.98         7.98 o                         
   1   9   7         24.98         20.14         9.79 o                         
   2   9   7         20.01         32.26         9.50 o                         
   3   9   7         31.87         27.72         9.67 o                         
   4   9   7          7.11         -5.51         7.10 o                         
 -18   0   8          2.84         -2.16        11.06 o                         
 -16   0   8         17.06         14.38         6.85 o                         
 -14   0   8          1.20         -2.35         3.54 o                         
 -12   0   8       1203.19       1126.38        19.60 o                         
 -10   0   8        459.10        434.76        13.12 o                         
  -8   0   8        208.95        252.39         7.06 o                         
  -6   0   8       1111.84       1234.19        16.77 o                         
  -4   0   8      16119.97      17518.26       169.91 o                         
  -2   0   8        683.57        868.59        12.90 o                         
   0   0   8        364.06        398.28         8.43 o                         
   2   0   8       1007.50        969.52        17.28 o                         
   4   0   8        731.57        663.65        14.22 o                         
   6   0   8         59.57         46.98         6.90 o                         
   8   0   8         80.64        100.26        10.01 o                         
  10   0   8         45.15         37.63         7.74 o                         
  12   0   8        185.53        198.63        19.12 o                         
  14   0   8          1.39         -1.72         7.67 o                         
 -19   1   8          0.12          1.15         8.61 o                         
 -18   1   8         25.93          8.64         7.31 o                         
 -17   1   8        100.03         91.97        10.42 o                         
 -16   1   8        316.99        317.11        11.02 o                         
 -15   1   8          1.33          1.94         3.69 o                         
 -14   1   8        304.96        327.73        10.24 o                         
 -13   1   8        431.95        446.22        10.83 o                         
 -12   1   8         14.69         12.28         2.56 o                         
 -11   1   8        688.52        663.80         9.39 o                         
 -10   1   8         28.52         28.81         2.75 o                         
  -9   1   8        150.00        137.00         4.57 o                         
  -8   1   8        185.64        200.29         5.03 o                         
  -7   1   8        346.35        350.39         7.50 o                         
  -6   1   8        746.43        732.65         9.52 o                         
  -5   1   8       1842.03       1808.51        17.23 o                         
  -4   1   8       3583.89       3684.59        31.00 o                         
  -3   1   8        148.40        158.71         4.24 o                         
  -2   1   8       2515.56       2685.52        22.52 o                         
  -1   1   8          5.22          4.19         1.49 o                         
   0   1   8        192.77        175.18         4.23 o                         
   1   1   8         47.42         58.13         2.61 o                         
   2   1   8          0.58          0.62         1.60 o                         
   3   1   8       1135.40       1253.95        15.04 o                         
   4   1   8          5.00          8.91         2.35 o                         
   5   1   8        709.68        664.93        10.32 o                         
   6   1   8        452.36        409.43         8.82 o                         
   7   1   8          1.10         -1.99         3.10 o                         
   8   1   8         91.71        105.55         7.32 o                         
   9   1   8         12.58         11.66         4.27 o                         
  10   1   8         92.90         94.28         7.48 o                         
  11   1   8         43.50         48.10         6.09 o                         
  12   1   8        135.85        124.62         9.03 o                         
  13   1   8          8.32         20.94         5.76 o                         
  14   1   8        140.43        173.09        14.39 o                         
  15   1   8        254.24        314.08        15.39 o                         
 -19   2   8         60.97         53.78        10.58 o                         
 -18   2   8         39.95         30.60         7.04 o                         
 -17   2   8          3.97          4.66         5.15 o                         
 -16   2   8          4.36          3.02         4.05 o                         
 -15   2   8        145.27        145.77         8.40 o                         
 -14   2   8          0.62          7.48         3.28 o                         
 -13   2   8       1164.86       1156.82        17.04 o                         
 -12   2   8        222.60        215.67         8.19 o                         
 -11   2   8         11.95         14.89         3.11 o                         
 -10   2   8        164.45        150.08         6.22 o                         
  -9   2   8        239.80        206.82         5.51 o                         
  -8   2   8        287.34        305.22         7.06 o                         
  -7   2   8         14.92          9.66         2.30 o                         
  -6   2   8       3010.07       3176.39        28.53 o                         
  -5   2   8       3775.35       3908.07        32.16 o                         
  -4   2   8        219.14        255.25         7.60 o                         
  -3   2   8       2490.10       2603.97        24.00 o                         
  -2   2   8        773.31        842.17        10.00 o                         
  -1   2   8       1020.66       1116.44        11.43 o                         
   0   2   8         72.72         74.74         4.53 o                         
   1   2   8         53.66         55.36         3.11 o                         
   2   2   8         59.42         65.30         3.33 o                         
   3   2   8        244.59        264.00         5.98 o                         
   4   2   8        103.70         98.96         4.01 o                         
   5   2   8         53.31         68.57         3.45 o                         
   6   2   8        128.51        151.61         5.28 o                         
   7   2   8         26.55         24.25         4.59 o                         
   8   2   8          0.07         -0.88         3.59 o                         
   9   2   8          0.02         -3.36         3.36 o                         
  10   2   8         64.24         51.01         6.42 o                         
  11   2   8          2.76         -0.47         4.45 o                         
  12   2   8          0.99         -3.09         5.12 o                         
  13   2   8         46.86         48.91         9.63 o                         
  14   2   8          1.42         -3.19         5.25 o                         
  15   2   8          7.66         -1.09         7.77 o                         
 -18   3   8          0.30         -1.13         5.95 o                         
 -17   3   8         97.82         85.93         9.10 o                         
 -16   3   8         12.00          0.70         5.03 o                         
 -15   3   8         28.29         34.63         5.51 o                         
 -14   3   8        181.67        193.81         9.59 o                         
 -13   3   8         16.12         11.85         4.18 o                         
 -12   3   8         97.24        101.32         6.49 o                         
 -11   3   8          2.27         -1.32         2.96 o                         
 -10   3   8         24.09         12.08         3.77 o                         
  -9   3   8        275.09        285.98         9.22 o                         
  -8   3   8        110.32         99.67         5.91 o                         
  -7   3   8       1057.00       1058.89        17.05 o                         
  -6   3   8         54.28         67.37         4.75 o                         
  -5   3   8        538.11        567.69         9.07 o                         
  -4   3   8          8.96         16.74         2.51 o                         
  -3   3   8         65.64         94.16         3.71 o                         
  -2   3   8        393.42        371.14         6.80 o                         
  -1   3   8        296.90        306.97         6.28 o                         
   0   3   8        214.96        227.56         5.85 o                         
   1   3   8         97.45        114.47         4.73 o                         
   2   3   8        766.50        790.68        10.94 o                         
   3   3   8        224.80        214.50         6.85 o                         
   4   3   8         12.18         11.37         2.57 o                         
   5   3   8         48.26         46.48         3.65 o                         
   6   3   8          0.42          0.82         2.38 o                         
   7   3   8        279.81        254.24         8.97 o                         
   8   3   8          0.89         -3.23         3.23 o                         
   9   3   8         16.53         10.82         4.77 o                         
  10   3   8          9.54          9.04         4.55 o                         
  11   3   8         25.45         13.52         5.21 o                         
  12   3   8          0.19          1.13         4.78 o                         
  13   3   8        232.57        279.21        14.76 o                         
  14   3   8        211.93        253.19        14.64 o                         
 -18   4   8        292.63        328.85        17.42 o                         
 -17   4   8         40.42         42.85         7.71 o                         
 -16   4   8         54.41         50.67         7.15 o                         
 -15   4   8         16.31         16.30         4.87 o                         
 -14   4   8        435.23        439.43        14.10 o                         
 -13   4   8          7.08         -0.21         4.03 o                         
 -12   4   8        188.56        173.57         9.30 o                         
 -11   4   8          2.16         -0.26         3.69 o                         
 -10   4   8        333.22        321.34        11.06 o                         
  -9   4   8         75.93         64.87         5.64 o                         
  -8   4   8        631.60        643.50        13.23 o                         
  -7   4   8        949.94        959.78        20.92 o                         
  -6   4   8          0.18          0.71         2.77 o                         
  -5   4   8       1002.90        953.07        12.65 o                         
  -4   4   8        428.84        383.95         7.18 o                         
  -3   4   8        191.37        181.76         5.36 o                         
  -2   4   8        426.13        438.66         7.79 o                         
  -1   4   8        443.76        464.82         7.66 o                         
   0   4   8         17.35         16.46         2.62 o                         
   1   4   8        285.37        310.77         7.00 o                         
   2   4   8         93.97         99.83         4.56 o                         
   3   4   8         10.43         10.18         2.62 o                         
   4   4   8        206.96        278.00         7.57 o                         
   5   4   8        296.17        342.83         8.68 o                         
   6   4   8        275.65        289.53         8.11 o                         
   7   4   8         94.42         86.04         6.04 o                         
   8   4   8          2.97          0.04         3.80 o                         
   9   4   8         27.21          8.25         4.38 o                         
  10   4   8         11.60         16.75         5.33 o                         
  11   4   8         12.67          4.97         5.06 o                         
  12   4   8         17.55         26.30         7.81 o                         
  13   4   8         39.17         35.63         8.77 o                         
  14   4   8         34.02         49.39         9.80 o                         
 -17   5   8         40.68         55.20         8.39 o                         
 -16   5   8          0.71          4.96         6.27 o                         
 -15   5   8          6.10         10.55         5.40 o                         
 -14   5   8         34.49         49.48         7.36 o                         
 -13   5   8          0.93          1.74         4.63 o                         
 -12   5   8          8.63          7.20         6.34 o                         
 -11   5   8         39.82         44.11         6.66 o                         
 -10   5   8         80.65         71.69         7.17 o                         
  -9   5   8        322.69        324.00        15.24 o                         
  -8   5   8         15.98         13.79         4.74 o                         
  -7   5   8        474.13        538.28        20.12 o                         
  -6   5   8        343.19        369.91        13.82 o                         
  -5   5   8          1.78          1.25         3.96 o                         
  -4   5   8        104.09        108.74         6.28 o                         
  -3   5   8          2.06         -0.22         2.75 o                         
  -2   5   8         82.14         82.20         5.66 o                         
  -1   5   8        426.24        403.75        11.83 o                         
   0   5   8        201.76        208.96         7.59 o                         
   1   5   8         71.29         70.37         4.40 o                         
   2   5   8         80.04         65.13         4.14 o                         
   3   5   8          6.91          7.32         2.95 o                         
   4   5   8        294.77        263.52         9.90 o                         
   5   5   8         20.89         24.23         3.64 o                         
   6   5   8        222.98        235.69         8.61 o                         
   7   5   8         20.63         24.20         5.21 o                         
   8   5   8          0.63          0.04         4.01 o                         
   9   5   8         79.41         65.01         7.06 o                         
  10   5   8         42.91         57.34         7.74 o                         
  11   5   8        128.84        148.30        11.25 o                         
  12   5   8        120.51        159.59        12.31 o                         
  13   5   8          8.82          7.87         7.38 o                         
 -15   6   8        149.66        149.65        10.65 o                         
 -14   6   8          1.02         -1.99         5.85 o                         
 -13   6   8        138.34        110.17        10.57 o                         
 -12   6   8         16.36         11.24         5.49 o                         
 -11   6   8        239.71        258.62        17.68 o                         
 -10   6   8          2.13         -4.55         4.55 o                         
  -9   6   8        238.79        237.87        12.17 o                         
  -8   6   8          3.36          6.72         5.21 o                         
  -7   6   8        218.93        252.39        12.85 o                         
  -6   6   8        214.33        187.82        11.34 o                         
  -5   6   8          1.26          2.35         4.75 o                         
  -4   6   8        250.25        229.42        11.66 o                         
  -3   6   8        114.17        108.49         8.48 o                         
  -2   6   8          0.05         -3.37         3.37 o                         
  -1   6   8         56.90         52.85         5.97 o                         
   0   6   8        866.00        861.29        13.95 o                         
   1   6   8         33.44         28.48         4.11 o                         
   2   6   8         51.87         59.76         4.73 o                         
   3   6   8          6.42          6.72         2.80 o                         
   4   6   8         47.86         50.19         4.19 o                         
   5   6   8         29.79         26.93         3.95 o                         
   6   6   8          2.69          1.65         3.49 o                         
   7   6   8         50.79         37.73         6.67 o                         
   8   6   8         50.18         55.35         8.34 o                         
   9   6   8         22.61         11.54         7.57 o                         
  10   6   8          0.01         -6.21         6.21 o                         
  11   6   8         79.77        101.41        11.44 o                         
 -14   7   8         26.49         30.25        10.91 o                         
 -13   7   8          0.01         -7.10         7.10 o                         
 -12   7   8          1.25         -2.88         5.73 o                         
 -11   7   8          4.34         -1.88         5.79 o                         
 -10   7   8          0.06          5.01         5.76 o                         
  -9   7   8        101.96        113.15         9.77 o                         
  -8   7   8        123.49        115.74         9.82 o                         
  -7   7   8        125.50        125.11        10.22 o                         
  -6   7   8          0.78          7.52         5.49 o                         
  -5   7   8         43.54         54.80         7.77 o                         
  -4   7   8         94.35        100.35         9.13 o                         
  -3   7   8         52.68         73.03         8.33 o                         
  -2   7   8        102.96         79.80         8.53 o                         
  -1   7   8          5.23          3.55         5.31 o                         
   0   7   8         30.04         31.96         5.57 o                         
   1   7   8         13.11         21.91         4.89 o                         
   2   7   8        159.68        152.89         8.31 o                         
   3   7   8        150.22        141.91         7.06 o                         
   4   7   8          0.33         -2.99         2.99 o                         
   5   7   8         24.95         35.41         4.71 o                         
   6   7   8         17.10         10.26         4.49 o                         
   7   7   8         49.05         28.94         6.43 o                         
   8   7   8          2.10          1.23         8.49 o                         
   9   7   8         68.80         59.07        16.97 o                         
  10   7   8         23.33         26.57         9.09 o                         
 -11   8   8         63.17         42.14         9.16 o                         
 -10   8   8         68.53         62.57         9.83 o                         
  -9   8   8          4.19          2.05         7.15 o                         
  -8   8   8         45.52         59.41         9.60 o                         
  -7   8   8          3.30          4.29         6.99 o                         
  -6   8   8         11.98          4.85         7.29 o                         
  -5   8   8         94.29         85.29        10.20 o                         
  -4   8   8         61.26         64.09         9.55 o                         
  -3   8   8         10.91          4.23         6.89 o                         
  -2   8   8        110.12        106.78        14.77 o                         
  -1   8   8         51.98         65.29        10.91 o                         
   0   8   8         67.88         74.97         9.15 o                         
   1   8   8         35.93         38.31        11.73 o                         
   2   8   8        133.05        130.09        10.33 o                         
   3   8   8          2.06         -5.36         5.36 o                         
   4   8   8         14.03         17.74         5.46 o                         
   5   8   8          9.89          8.92         5.68 o                         
   6   8   8          0.10         -1.22         5.90 o                         
   7   8   8         14.45         15.75         8.53 o                         
  -7   9   8         27.43         34.84         9.32 o                         
  -6   9   8          9.89          8.88         8.05 o                         
  -5   9   8         24.43         35.99        10.02 o                         
  -4   9   8          1.14          4.83         7.97 o                         
  -3   9   8         24.89         29.96         8.54 o                         
  -2   9   8         11.81          7.51         7.94 o                         
  -1   9   8         48.90         54.08        10.85 o                         
   0   9   8         20.25         20.47         8.69 o                         
   1   9   8          1.85         -8.47         8.47 o                         
   2   9   8         17.85         24.59         9.06 o                         
   3   9   8          2.26         -7.79         7.79 o                         
 -19   0   9          4.29          5.90        30.87 o                         
 -17   0   9         34.10         27.11        12.67 o                         
 -15   0   9        127.91        132.23        20.05 o                         
 -13   0   9        561.44        566.35        14.92 o                         
 -11   0   9       1593.30       1549.32        23.79 o                         
  -9   0   9        414.54        415.04         9.03 o                         
  -7   0   9        997.09        964.12        14.78 o                         
  -5   0   9         34.78         41.53         3.98 o                         
  -3   0   9        198.81        228.59        10.88 o                         
  -1   0   9        657.42        705.97        11.86 o                         
   1   0   9         18.34         18.84         3.59 o                         
   3   0   9          0.00          7.80         3.21 o                         
   5   0   9        117.69        136.00         8.97 o                         
   7   0   9        761.12        859.73        23.64 o                         
   9   0   9       1613.23       1600.18        35.94 o                         
  11   0   9         17.13         23.31         7.77 o                         
  13   0   9         32.91         18.27         8.67 o                         
  15   0   9         22.44         -8.64         8.64 o                         
 -19   1   9          6.73         13.08        10.43 o                         
 -18   1   9         23.61         29.37         8.65 o                         
 -17   1   9         39.20         56.97         9.16 o                         
 -16   1   9         10.04         16.57         5.20 o                         
 -15   1   9        108.47        112.98         7.15 o                         
 -14   1   9        718.37        685.60        13.76 o                         
 -13   1   9        178.53        186.66         7.59 o                         
 -12   1   9         44.04         35.72         4.82 o                         
 -11   1   9         16.96         16.14         2.82 o                         
 -10   1   9          1.30          1.57         2.47 o                         
  -9   1   9        309.94        281.48         8.08 o                         
  -8   1   9        364.72        333.65         8.16 o                         
  -7   1   9         37.89         53.74         3.44 o                         
  -6   1   9         41.89         40.72         3.06 o                         
  -5   1   9         27.01         32.34         2.89 o                         
  -4   1   9        862.75        880.73        11.18 o                         
  -3   1   9          8.86          8.53         1.99 o                         
  -2   1   9        355.63        370.96         6.10 o                         
  -1   1   9         74.04         83.61         3.26 o                         
   0   1   9          6.83          6.75         1.71 o                         
   1   1   9         14.68         28.30         2.14 o                         
   2   1   9        189.06        195.70         6.05 o                         
   3   1   9          5.60         16.16         2.67 o                         
   4   1   9         43.08         48.66         4.09 o                         
   5   1   9        424.84        423.09         8.52 o                         
   6   1   9         27.45         20.51         4.22 o                         
   7   1   9          1.98          6.23         3.74 o                         
   8   1   9         78.20         75.57         7.25 o                         
   9   1   9          1.37          1.31         4.06 o                         
  10   1   9         20.67         17.90         5.01 o                         
  11   1   9          0.56         -0.52         4.34 o                         
  12   1   9         50.83         48.98         7.07 o                         
  13   1   9          6.29          2.29         5.62 o                         
  14   1   9        202.00        207.62        12.41 o                         
  15   1   9         47.26         63.30         8.86 o                         
 -19   2   9        116.93        130.83        13.39 o                         
 -18   2   9        112.71        138.24        13.18 o                         
 -17   2   9         53.68         58.62         9.65 o                         
 -16   2   9         10.36          5.70         5.12 o                         
 -15   2   9         12.50          9.73         4.20 o                         
 -14   2   9          8.41         13.14         3.65 o                         
 -13   2   9          0.71         -2.94         2.94 o                         
 -12   2   9         74.58         82.16         5.78 o                         
 -11   2   9          3.27          5.88         3.16 o                         
 -10   2   9        809.59        798.19        12.84 o                         
  -9   2   9         84.12         75.30         4.34 o                         
  -8   2   9        574.15        555.86         9.46 o                         
  -7   2   9        582.54        587.95         9.02 o                         
  -6   2   9        440.56        434.76         8.04 o                         
  -5   2   9          1.99          0.53         1.88 o                         
  -4   2   9         37.70         42.47         3.29 o                         
  -3   2   9         14.69         14.86         2.74 o                         
  -2   2   9        941.20       1044.69        11.91 o                         
  -1   2   9        109.06        123.88         5.96 o                         
   0   2   9        445.63        447.03         7.13 o                         
   1   2   9         22.07         28.69         2.54 o                         
   2   2   9         23.80         28.99         2.53 o                         
   3   2   9         30.77         38.05         2.56 o                         
   4   2   9         49.81         47.57         3.44 o                         
   5   2   9         20.41         25.93         3.88 o                         
   6   2   9        689.28        701.01        14.82 o                         
   7   2   9        118.20         81.12         9.57 o                         
   8   2   9         19.33         16.52         4.57 o                         
   9   2   9          2.35          5.09         4.20 o                         
  10   2   9        217.32        221.52        11.30 o                         
  11   2   9         59.63         43.46         6.60 o                         
  12   2   9         26.89         29.77         6.13 o                         
  13   2   9          0.88          0.40         5.30 o                         
  14   2   9          9.22         12.04         6.35 o                         
 -18   3   9          5.10         16.84         7.11 o                         
 -17   3   9          0.53          8.52         6.17 o                         
 -16   3   9         20.45          8.70         4.74 o                         
 -15   3   9        194.78        208.81        10.16 o                         
 -14   3   9        910.60        878.24        16.56 o                         
 -13   3   9        490.92        517.73        15.84 o                         
 -12   3   9         68.68         72.21         6.05 o                         
 -11   3   9         14.48         17.00         4.06 o                         
 -10   3   9          8.90          7.45         3.53 o                         
  -9   3   9        842.45        800.55        14.50 o                         
  -8   3   9         48.19         57.45         4.82 o                         
  -7   3   9        256.51        234.76         6.64 o                         
  -6   3   9         40.39         44.40         3.56 o                         
  -5   3   9        485.22        501.43         9.84 o                         
  -4   3   9        165.68        168.05         5.82 o                         
  -3   3   9         85.70         97.63         3.89 o                         
  -2   3   9          4.81          7.48         2.47 o                         
  -1   3   9        531.73        537.41         8.23 o                         
   0   3   9        748.35        805.22        10.67 o                         
   1   3   9         68.72         84.09         4.29 o                         
   2   3   9        125.91        112.15         4.93 o                         
   3   3   9          0.13          7.47         2.32 o                         
   4   3   9         14.53         13.94         2.94 o                         
   5   3   9         26.49         27.08         3.33 o                         
   6   3   9        199.79        171.42         9.99 o                         
   7   3   9        121.12        121.43         7.92 o                         
   8   3   9         68.99         69.62         6.55 o                         
   9   3   9          2.54          2.98         4.11 o                         
  10   3   9         21.44         15.07         5.15 o                         
  11   3   9         22.05         15.96         5.76 o                         
  12   3   9          3.76          1.69         5.85 o                         
  13   3   9        121.86        146.21        11.19 o                         
  14   3   9         14.18         25.77         8.25 o                         
 -18   4   9        216.21        259.56        17.16 o                         
 -17   4   9         11.12         10.25         6.76 o                         
 -16   4   9          6.15         -0.67         4.57 o                         
 -15   4   9         48.40         60.73         6.67 o                         
 -14   4   9        143.41        150.72         9.15 o                         
 -13   4   9        106.79        130.45         9.11 o                         
 -12   4   9         19.04         26.59         5.07 o                         
 -11   4   9        193.44        185.88         9.58 o                         
 -10   4   9          6.80          8.84         4.08 o                         
  -9   4   9        214.17        228.55        10.33 o                         
  -8   4   9         48.16         46.59         5.52 o                         
  -7   4   9        630.31        658.51        14.78 o                         
  -6   4   9        124.51        124.78         9.36 o                         
  -5   4   9        632.39        666.76        14.38 o                         
  -4   4   9        235.35        238.34         7.86 o                         
  -3   4   9        232.78        243.56         8.42 o                         
  -2   4   9        188.85        188.26         5.30 o                         
  -1   4   9       1015.41       1054.69        13.59 o                         
   0   4   9         38.97         27.52         3.15 o                         
   1   4   9         55.89         78.75         4.38 o                         
   2   4   9        229.53        213.90         7.23 o                         
   3   4   9         38.66         37.85         3.64 o                         
   4   4   9        337.93        337.36        10.05 o                         
   5   4   9        130.39        118.21         6.23 o                         
   6   4   9         37.05         23.89         4.53 o                         
   7   4   9         58.92         45.43         6.57 o                         
   8   4   9         67.11         86.94         7.62 o                         
   9   4   9          1.89          3.00         5.07 o                         
  10   4   9          0.04          0.71         4.75 o                         
  11   4   9         25.48         15.62         6.25 o                         
  12   4   9          5.41          4.98         5.90 o                         
  13   4   9          0.15          1.82         7.55 o                         
 -17   5   9         74.93         78.08         9.79 o                         
 -16   5   9         34.79         40.77         7.57 o                         
 -15   5   9        305.66        305.88        13.79 o                         
 -14   5   9         19.89         23.45         5.90 o                         
 -13   5   9        502.67        468.43        15.50 o                         
 -12   5   9          1.21          6.63         4.98 o                         
 -11   5   9          4.40          0.37         4.39 o                         
 -10   5   9         15.92          2.67         4.66 o                         
  -9   5   9          5.14         11.67         4.76 o                         
  -8   5   9         80.98         77.45         7.22 o                         
  -7   5   9        188.55        183.31        10.13 o                         
  -6   5   9        134.85        138.70         8.87 o                         
  -5   5   9        129.89        136.04         8.79 o                         
  -4   5   9         16.32         13.50         4.16 o                         
  -3   5   9         99.58        100.14         8.03 o                         
  -2   5   9         31.75         45.92         4.88 o                         
  -1   5   9          5.19         15.39         3.03 o                         
   0   5   9         13.95         13.97         2.95 o                         
   1   5   9        256.78        293.77         8.05 o                         
   2   5   9          5.00          5.13         2.67 o                         
   3   5   9        156.02        161.01         6.97 o                         
   4   5   9         25.46         28.12         3.84 o                         
   5   5   9        140.06        145.51         6.97 o                         
   6   5   9         68.76         69.64         5.94 o                         
   7   5   9          0.15          2.25         4.29 o                         
   8   5   9          4.16          0.23         4.65 o                         
   9   5   9         78.24         69.29         7.31 o                         
  10   5   9         19.97         18.38         6.46 o                         
  11   5   9          3.06          0.19         6.72 o                         
  12   5   9          5.92         11.56         7.43 o                         
 -15   6   9        242.03        234.47        18.96 o                         
 -14   6   9         26.01         37.06         7.36 o                         
 -13   6   9         54.82         43.48         7.10 o                         
 -12   6   9          0.26          7.62         5.40 o                         
 -11   6   9          0.19          2.46         5.03 o                         
 -10   6   9          1.73          2.22         5.04 o                         
  -9   6   9         27.23         39.21         6.75 o                         
  -8   6   9        525.06        520.89        17.05 o                         
  -7   6   9         10.68          9.49         5.13 o                         
  -6   6   9        192.95        212.40        11.46 o                         
  -5   6   9         85.00         98.85         9.10 o                         
  -4   6   9        219.39        226.97        13.98 o                         
  -3   6   9         12.47         13.99         5.29 o                         
  -2   6   9        803.28        783.36        16.79 o                         
  -1   6   9        122.47        129.01         8.29 o                         
   0   6   9          1.01         -0.99         3.33 o                         
   1   6   9        571.04        557.07        11.31 o                         
   2   6   9         59.57         76.87         4.80 o                         
   3   6   9         11.97         13.46         3.29 o                         
   4   6   9        174.02        163.91         6.71 o                         
   5   6   9        301.43        314.55        10.60 o                         
   6   6   9        109.07        102.39         7.50 o                         
   7   6   9         69.82         70.46         7.59 o                         
   8   6   9         38.85         47.66         8.07 o                         
   9   6   9         11.98         18.50         7.28 o                         
  10   6   9          4.81          2.64         6.86 o                         
  11   6   9          7.01          0.45         7.36 o                         
 -13   7   9          4.36          8.49         6.35 o                         
 -12   7   9         21.35         28.30         7.25 o                         
 -11   7   9         20.93          7.50         6.24 o                         
 -10   7   9         60.65         68.08         8.32 o                         
  -9   7   9         11.19          8.42         7.08 o                         
  -8   7   9         30.27         25.31         7.72 o                         
  -7   7   9         86.46        108.41         9.98 o                         
  -6   7   9          9.38          7.50         5.83 o                         
  -5   7   9         14.64         16.34         6.09 o                         
  -4   7   9        264.22        285.33        14.14 o                         
  -3   7   9          1.72         -5.33         5.33 o                         
  -2   7   9          0.37         -5.09         5.09 o                         
  -1   7   9         47.34         57.66         7.98 o                         
   0   7   9         79.09         87.59        10.07 o                         
   1   7   9          6.09          7.02         5.25 o                         
   2   7   9         57.36         59.37         5.63 o                         
   3   7   9         19.78         14.13         3.58 o                         
   4   7   9          2.35         -0.45         3.31 o                         
   5   7   9          0.06         -2.71         3.49 o                         
   6   7   9         63.96         68.40         7.53 o                         
   7   7   9          1.89          3.53         8.29 o                         
   8   7   9          6.68          8.34         7.27 o                         
   9   7   9         31.55         40.32        10.03 o                         
 -11   8   9          0.26          0.14         7.34 o                         
 -10   8   9        131.82        139.58        11.82 o                         
  -9   8   9         43.92         73.56        11.08 o                         
  -8   8   9         12.94         -0.15         6.88 o                         
  -7   8   9         62.48         67.19         9.10 o                         
  -6   8   9        148.79        152.20        12.04 o                         
  -5   8   9         72.27         82.88        11.73 o                         
  -4   8   9         33.64         32.53        12.02 o                         
  -3   8   9         47.22         43.04         8.89 o                         
  -2   8   9          1.40         -3.04         6.75 o                         
  -1   8   9         83.91         89.18         9.89 o                         
   0   8   9        246.04        258.56        14.67 o                         
   1   8   9          1.00          3.59         6.61 o                         
   2   8   9        455.70        448.57        18.56 o                         
   3   8   9         35.44         35.93         7.44 o                         
   4   8   9         57.78         30.63         7.88 o                         
   5   8   9         20.06         26.07         7.31 o                         
   6   8   9          0.93         12.39         6.47 o                         
  -6   9   9         16.10         10.96         8.51 o                         
  -5   9   9         21.94          1.82         7.69 o                         
  -4   9   9         29.28         33.14         8.89 o                         
  -3   9   9         88.92         98.11        11.40 o                         
  -2   9   9          0.04         -3.04         7.90 o                         
  -1   9   9         42.76         44.51        11.14 o                         
   0   9   9          0.00          2.85         8.09 o                         
   1   9   9         11.38          8.06         9.28 o                         
   2   9   9          3.37         -3.46         8.64 o                         
 -18   0  10          5.76          3.53        27.01 o                         
 -16   0  10        312.68        282.78        19.45 o                         
 -14   0  10        197.00        203.83        13.80 o                         
 -12   0  10       1209.98       1132.22        23.59 o                         
 -10   0  10         20.50         24.83         3.91 o                         
  -8   0  10       1347.78       1254.07        22.67 o                         
  -6   0  10       1261.72       1277.34        19.50 o                         
  -4   0  10        744.34        680.89        12.99 o                         
  -2   0  10       1778.96       1756.69        22.63 o                         
   0   0  10       1611.48       1633.91        22.75 o                         
   2   0  10        271.05        307.04        10.69 o                         
   4   0  10        499.45        495.42        15.34 o                         
   6   0  10        195.57        224.27        14.32 o                         
   8   0  10        132.54        113.23        11.74 o                         
  10   0  10         21.90         49.30         9.26 o                         
  12   0  10          2.19         -6.87        10.73 o                         
  14   0  10          0.81         -2.55         7.85 o                         
 -19   1  10          0.04         -7.90         7.90 o                         
 -18   1  10          0.06         -7.38         7.51 o                         
 -17   1  10          1.76          0.03         5.25 o                         
 -16   1  10         28.51         20.97         5.63 o                         
 -15   1  10         18.36         16.45         4.66 o                         
 -14   1  10        489.42        471.72        13.60 o                         
 -13   1  10         91.86         84.38         5.53 o                         
 -12   1  10       6808.04       6568.17        54.82 o                         
 -11   1  10       4438.46       4392.76        39.31 o                         
 -10   1  10       6964.87       6772.95        55.59 o                         
  -9   1  10         73.45         77.98         4.48 o                         
  -8   1  10       1570.60       1612.89        18.07 o                         
  -7   1  10        326.26        341.03         6.94 o                         
  -6   1  10         85.38         68.81         3.84 o                         
  -5   1  10        915.12        916.29        12.03 o                         
  -4   1  10        341.46        310.64        10.03 o                         
  -3   1  10        407.02        452.85         7.28 o                         
  -2   1  10       1427.07       1411.54        14.20 o                         
  -1   1  10        349.10        358.49         6.22 o                         
   0   1  10        125.20        145.55         4.41 o                         
   1   1  10        155.39        164.07         5.40 o                         
   2   1  10        500.24        477.60         9.47 o                         
   3   1  10        767.31        772.04        14.26 o                         
   4   1  10          1.13         -0.16         2.29 o                         
   5   1  10        280.55        265.10         9.60 o                         
   6   1  10        338.96        381.54        12.63 o                         
   7   1  10          2.25         -2.14         3.57 o                         
   8   1  10         46.68         36.90         5.69 o                         
   9   1  10         73.83         65.43         6.88 o                         
  10   1  10        111.82        100.15         8.27 o                         
  11   1  10         12.43         10.73         5.53 o                         
  12   1  10          1.47         -4.85         4.85 o                         
  13   1  10         20.13         26.17         6.74 o                         
  14   1  10          6.62         12.98         6.74 o                         
 -19   2  10          4.56         12.32         8.78 o                         
 -18   2  10          0.85         -0.42         7.77 o                         
 -17   2  10          3.70          9.06         5.29 o                         
 -16   2  10        380.80        395.29        14.05 o                         
 -15   2  10         96.98         77.34         6.59 o                         
 -14   2  10          2.97          0.53         3.40 o                         
 -13   2  10        323.21        315.15         9.75 o                         
 -12   2  10         13.33         12.87         3.87 o                         
 -11   2  10         73.85         85.10         5.85 o                         
 -10   2  10        596.90        566.26        10.99 o                         
  -9   2  10         33.39         39.38         3.67 o                         
  -8   2  10         62.58         52.85         3.95 o                         
  -7   2  10         83.37        100.66         4.95 o                         
  -6   2  10        521.61        516.97         8.86 o                         
  -5   2  10        128.77        148.51         5.46 o                         
  -4   2  10        479.96        501.56         9.08 o                         
  -3   2  10        258.79        252.38         6.68 o                         
  -2   2  10        386.29        453.44         7.53 o                         
  -1   2  10        840.69        818.25        11.12 o                         
   0   2  10        847.41        835.74        10.48 o                         
   1   2  10        668.22        677.09         9.47 o                         
   2   2  10         12.93          7.77         2.49 o                         
   3   2  10         76.84         92.45         4.58 o                         
   4   2  10          0.00         -2.11         2.11 o                         
   5   2  10        193.60        179.35         7.17 o                         
   6   2  10        188.04        152.02         8.60 o                         
   7   2  10         53.03         30.10         5.08 o                         
   8   2  10        215.90        174.09         9.59 o                         
   9   2  10         29.40         26.29         5.44 o                         
  10   2  10        303.79        334.05        14.05 o                         
  11   2  10        162.86        172.48        10.83 o                         
  12   2  10          3.02         -5.05         5.05 o                         
  13   2  10          0.24         -5.86         5.86 o                         
  14   2  10          0.05         -3.74         7.83 o                         
 -18   3  10         24.24         38.78         9.60 o                         
 -17   3  10         79.90         80.04         9.32 o                         
 -16   3  10         50.29         45.98         5.89 o                         
 -15   3  10        238.79        227.99         9.76 o                         
 -14   3  10        513.17        571.35        14.58 o                         
 -13   3  10       1891.06       1843.37        25.78 o                         
 -12   3  10         57.75         45.77         5.34 o                         
 -11   3  10       1898.03       1817.83        24.72 o                         
 -10   3  10         26.26         17.64         4.94 o                         
  -9   3  10       3015.07       2945.21        33.42 o                         
  -8   3  10        616.57        603.90        16.41 o                         
  -7   3  10       1159.83       1163.19        15.05 o                         
  -6   3  10         47.59         52.20         3.90 o                         
  -5   3  10         33.50         33.77         3.28 o                         
  -4   3  10         95.80        103.69         4.85 o                         
  -3   3  10         10.99         16.11         2.32 o                         
  -2   3  10        373.32        364.73         7.44 o                         
  -1   3  10        385.14        425.58         7.73 o                         
   0   3  10        368.57        374.14         7.59 o                         
   1   3  10         14.43         11.46         2.61 o                         
   2   3  10         40.26         46.77         3.81 o                         
   3   3  10        114.94        123.59         5.45 o                         
   4   3  10         63.09         78.62         4.89 o                         
   5   3  10         12.49          5.42         3.29 o                         
   6   3  10          3.41          2.26         4.08 o                         
   7   3  10         77.80         66.51         7.50 o                         
   8   3  10         37.08         36.68         5.68 o                         
   9   3  10         11.74          4.88         4.56 o                         
  10   3  10         24.11          9.71         5.51 o                         
  11   3  10          8.96          2.05         5.42 o                         
  12   3  10        165.03        174.17        11.61 o                         
  13   3  10         11.70          8.06         6.29 o                         
 -17   4  10         50.21         54.42         7.73 o                         
 -16   4  10          2.98          9.09         4.92 o                         
 -15   4  10          8.71          8.35         5.68 o                         
 -14   4  10         29.91         26.18         5.93 o                         
 -13   4  10         67.50         60.44         7.20 o                         
 -12   4  10        149.58        150.79         9.02 o                         
 -11   4  10          3.05          0.85         4.29 o                         
 -10   4  10        124.06        107.56         8.60 o                         
  -9   4  10        217.48        198.64         9.78 o                         
  -8   4  10        291.36        293.05        11.99 o                         
  -7   4  10          6.94          4.92         3.75 o                         
  -6   4  10        188.57        204.58        10.15 o                         
  -5   4  10          2.08          6.73         4.05 o                         
  -4   4  10          0.02         -0.76         2.53 o                         
  -3   4  10        251.43        277.68         8.71 o                         
  -2   4  10        352.65        384.53         9.69 o                         
  -1   4  10        664.97        674.94        10.76 o                         
   0   4  10         14.37         13.79         2.76 o                         
   1   4  10         79.80         77.04         4.63 o                         
   2   4  10          0.14          3.29         2.62 o                         
   3   4  10          2.92          7.97         3.02 o                         
   4   4  10        314.35        301.56         9.23 o                         
   5   4  10         65.31         63.99         5.57 o                         
   6   4  10        397.80        313.05        16.90 o                         
   7   4  10        126.72        118.39         8.24 o                         
   8   4  10          7.97          3.79         4.76 o                         
   9   4  10         23.84         28.17         6.05 o                         
  10   4  10         15.43          0.01         6.50 o                         
  11   4  10          0.22         -4.85         5.16 o                         
  12   4  10        163.03        138.32        11.71 o                         
 -16   5  10         72.58         74.40         8.52 o                         
 -15   5  10        819.38        840.42        20.54 o                         
 -14   5  10         36.80         28.23         6.53 o                         
 -13   5  10        381.43        386.91        14.64 o                         
 -12   5  10         86.35         86.07         8.03 o                         
 -11   5  10          5.79          0.58         4.64 o                         
 -10   5  10         37.42         26.85         5.50 o                         
  -9   5  10        365.27        339.96        17.58 o                         
  -8   5  10        975.44        987.53        20.13 o                         
  -7   5  10       1896.56       1863.22        28.77 o                         
  -6   5  10        103.18        104.08         8.08 o                         
  -5   5  10        532.22        505.75        15.98 o                         
  -4   5  10          1.54         -1.74         4.00 o                         
  -3   5  10         33.15         27.71         4.73 o                         
  -2   5  10         96.20        105.00         6.85 o                         
  -1   5  10        336.17        347.21         9.29 o                         
   0   5  10         15.22         15.66         3.43 o                         
   1   5  10         90.56         79.13         5.30 o                         
   2   5  10        258.87        246.97         9.76 o                         
   3   5  10         59.50         59.34         5.27 o                         
   4   5  10          0.12         -0.49         3.24 o                         
   5   5  10        139.87        125.03         8.28 o                         
   6   5  10         83.61         82.31         7.90 o                         
   7   5  10         45.01         52.38         7.23 o                         
   8   5  10         20.43         19.84         5.86 o                         
   9   5  10         14.41         18.03         6.59 o                         
  10   5  10         14.33         15.80         7.19 o                         
  11   5  10         48.08         50.98        14.17 o                         
 -15   6  10        268.58        272.66        15.00 o                         
 -14   6  10         79.67         82.32         8.78 o                         
 -13   6  10         19.10         14.49         6.26 o                         
 -12   6  10          3.90          4.24         5.39 o                         
 -11   6  10          7.16         15.59         5.73 o                         
 -10   6  10          0.96         -4.78         4.78 o                         
  -9   6  10         58.08         52.60         7.41 o                         
  -8   6  10          1.42         -2.91         6.05 o                         
  -7   6  10         34.50         28.08         6.29 o                         
  -6   6  10         77.23         57.51         7.80 o                         
  -5   6  10          0.26          0.11         4.96 o                         
  -4   6  10         10.94         14.90         5.42 o                         
  -3   6  10          1.66          2.30         4.92 o                         
  -2   6  10        450.54        444.46        16.35 o                         
  -1   6  10         18.40         20.48         5.28 o                         
   0   6  10          0.84         -3.49         3.49 o                         
   1   6  10        316.75        308.80        10.04 o                         
   2   6  10         94.64        108.75         5.95 o                         
   3   6  10        133.55        130.84         7.66 o                         
   4   6  10        245.08        225.73         8.93 o                         
   5   6  10        304.21        268.46        11.99 o                         
   6   6  10          6.83          1.34         4.92 o                         
   7   6  10         61.43         82.75         9.86 o                         
   8   6  10          0.66         -0.20         9.04 o                         
   9   6  10          2.06          4.07         7.10 o                         
  10   6  10          8.36          4.59         7.79 o                         
 -13   7  10         54.99         58.24         9.15 o                         
 -12   7  10          0.84         -5.84         5.84 o                         
 -11   7  10         26.39         19.47         6.67 o                         
 -10   7  10          2.21         -0.85         6.11 o                         
  -9   7  10         14.88         14.75         6.54 o                         
  -8   7  10        376.29        343.46        15.91 o                         
  -7   7  10          0.83         -5.41         5.41 o                         
  -6   7  10        826.06        823.94        26.29 o                         
  -5   7  10         86.95         85.05        10.17 o                         
  -4   7  10        211.11        221.98        12.85 o                         
  -3   7  10          2.85          1.31         6.19 o                         
  -2   7  10          1.02         -5.43         5.43 o                         
  -1   7  10          8.37         -0.70         5.70 o                         
   0   7  10         82.15         81.02         8.89 o                         
   1   7  10        162.49        171.84        12.34 o                         
   2   7  10         59.18         65.10         8.42 o                         
   3   7  10          8.78         15.67         4.38 o                         
   4   7  10        159.03        163.91         8.13 o                         
   5   7  10         14.30         27.18         5.35 o                         
   6   7  10          1.99          0.02         5.39 o                         
   7   7  10          7.17         11.13         7.80 o                         
   8   7  10         54.96         70.41        11.46 o                         
 -10   8  10         18.98         20.18         7.97 o                         
  -9   8  10          1.76         -1.85         8.26 o                         
  -8   8  10          0.42         11.47         7.40 o                         
  -7   8  10          6.59         10.43         7.12 o                         
  -6   8  10          4.32         -0.85         6.78 o                         
  -5   8  10         15.17         19.68         7.43 o                         
  -4   8  10         23.87         24.74         7.60 o                         
  -3   8  10        105.18         97.19        10.65 o                         
  -2   8  10         84.22         78.22        10.27 o                         
  -1   8  10         75.26         77.40        10.94 o                         
   0   8  10         61.76         72.39         9.40 o                         
   1   8  10        283.59        289.19        16.39 o                         
   2   8  10         47.33         46.54        10.91 o                         
   3   8  10        477.92        442.31        20.93 o                         
   4   8  10         27.30         19.49         8.87 o                         
   5   8  10         35.26         43.19        14.12 o                         
  -5   9  10         33.34         18.00        10.37 o                         
  -4   9  10        130.95        138.89        14.98 o                         
  -3   9  10        105.15        107.40        11.82 o                         
  -2   9  10        369.44        390.97        19.03 o                         
  -1   9  10         76.53         67.64        10.76 o                         
   0   9  10          7.76         21.02        22.54 o                         
 -19   0  11          2.11          6.14        13.90 o                         
 -17   0  11        390.44        414.15        31.69 o                         
 -15   0  11        405.31        415.03        21.72 o                         
 -13   0  11          3.07          2.85         4.93 o                         
 -11   0  11        243.56        269.75        14.89 o                         
  -9   0  11        399.30        452.15        13.61 o                         
  -7   0  11          0.23          2.25         2.74 o                         
  -5   0  11        288.78        304.58         9.26 o                         
  -3   0  11        294.01        327.00        10.57 o                         
  -1   0  11       2007.74       2032.43        25.98 o                         
   1   0  11        442.87        472.98        13.02 o                         
   3   0  11         78.76         87.76         8.26 o                         
   5   0  11         20.18         26.02         6.77 o                         
   7   0  11       1767.11       1629.95        52.24 o                         
   9   0  11        672.41        570.39        27.09 o                         
  11   0  11        211.43        213.86        17.28 o                         
  13   0  11         63.63         94.03        13.91 o                         
 -19   1  11         55.96         66.40        13.07 o                         
 -18   1  11        193.38        212.18        17.69 o                         
 -17   1  11         54.97         59.65         7.49 o                         
 -16   1  11        171.54        205.77        11.48 o                         
 -15   1  11          0.71         -3.95         3.95 o                         
 -14   1  11         93.88        100.42         7.62 o                         
 -13   1  11        504.24        483.49        13.41 o                         
 -12   1  11         43.07         59.45         5.42 o                         
 -11   1  11        662.13        664.36        12.37 o                         
 -10   1  11       1694.90       1589.18        18.89 o                         
  -9   1  11        431.13        411.27         8.91 o                         
  -8   1  11        525.33        527.25         9.18 o                         
  -7   1  11         53.81         49.38         3.68 o                         
  -6   1  11          9.27          9.90         2.46 o                         
  -5   1  11        285.63        308.09         7.20 o                         
  -4   1  11         76.97         97.65         4.21 o                         
  -3   1  11          9.89         14.26         2.56 o                         
  -2   1  11        120.11        130.77         4.58 o                         
  -1   1  11        103.82         96.33         3.94 o                         
   0   1  11        244.13        250.74         5.74 o                         
   1   1  11         15.01          7.06         2.31 o                         
   2   1  11         91.75         75.01         4.68 o                         
   3   1  11         34.78         39.22         3.79 o                         
   4   1  11         58.42         76.93         4.92 o                         
   5   1  11        197.70        165.47         8.87 o                         
   6   1  11        225.27        208.57        10.16 o                         
   7   1  11        464.09        394.59        19.89 o                         
   8   1  11        201.39        174.45        10.11 o                         
   9   1  11        202.60        173.26        10.40 o                         
  10   1  11         18.51         16.13         5.60 o                         
  11   1  11         46.72         30.44         6.47 o                         
  12   1  11        114.20        125.07        10.21 o                         
  13   1  11          2.90         -5.73         5.73 o                         
 -18   2  11          2.20         -5.62         7.24 o                         
 -17   2  11          0.60         -4.98         4.98 o                         
 -16   2  11         53.58         50.27        10.35 o                         
 -15   2  11        136.64        140.74         9.05 o                         
 -14   2  11         73.78         72.28         6.23 o                         
 -13   2  11        350.62        342.57        11.39 o                         
 -12   2  11        242.92        246.84        10.87 o                         
 -11   2  11         72.09         68.76         5.55 o                         
 -10   2  11        185.73        211.00         9.77 o                         
  -9   2  11          8.27          7.80         2.86 o                         
  -8   2  11         17.43         15.57         2.94 o                         
  -7   2  11        153.91        159.21         6.23 o                         
  -6   2  11          1.08         -1.34         2.16 o                         
  -5   2  11         16.50         22.61         2.98 o                         
  -4   2  11        145.13        153.50         6.88 o                         
  -3   2  11        153.35        157.06         5.19 o                         
  -2   2  11        173.61        176.73         5.41 o                         
  -1   2  11        212.29        202.61         5.36 o                         
   0   2  11        975.69        993.37        12.06 o                         
   1   2  11         36.34         58.06         4.02 o                         
   2   2  11        129.12        140.93         6.64 o                         
   3   2  11         40.55         60.45         4.59 o                         
   4   2  11         10.42          7.32         2.90 o                         
   5   2  11        142.47        137.72         8.66 o                         
   6   2  11        370.08        325.71        19.31 o                         
   7   2  11         74.32         59.58         6.59 o                         
   8   2  11        515.56        446.72        15.19 o                         
   9   2  11        365.29        377.13        14.49 o                         
  10   2  11         70.89         30.76         6.65 o                         
  11   2  11         75.22         67.55         8.06 o                         
  12   2  11          2.60         -2.83         5.38 o                         
  13   2  11          0.29          3.02         6.53 o                         
 -18   3  11         36.38         22.91         9.25 o                         
 -17   3  11         54.88         40.51         8.96 o                         
 -16   3  11          0.23          8.15         5.07 o                         
 -15   3  11       1113.96       1157.14        19.38 o                         
 -14   3  11         16.37         16.74         4.72 o                         
 -13   3  11       1118.79       1151.35        19.71 o                         
 -12   3  11        127.74        142.85         8.01 o                         
 -11   3  11          4.31          5.95         4.88 o                         
 -10   3  11        483.74        451.03        12.38 o                         
  -9   3  11       2565.15       2457.43        29.88 o                         
  -8   3  11       1542.39       1434.94        20.85 o                         
  -7   3  11        460.68        457.05         9.59 o                         
  -6   3  11        499.96        473.45         9.83 o                         
  -5   3  11         25.08         18.99         3.15 o                         
  -4   3  11         32.13         37.24         3.55 o                         
  -3   3  11         87.89         82.29         4.36 o                         
  -2   3  11        201.47        211.97         7.36 o                         
  -1   3  11        112.02        126.50         4.95 o                         
   0   3  11          0.79          1.93         2.19 o                         
   1   3  11        164.93        182.62         6.08 o                         
   2   3  11         59.59         64.24         4.63 o                         
   3   3  11        343.90        325.98         9.48 o                         
   4   3  11         62.91         48.31         4.63 o                         
   5   3  11          3.34          2.25         4.17 o                         
   6   3  11        120.23         92.78         7.62 o                         
   7   3  11         20.35         20.96         5.39 o                         
   8   3  11        335.52        349.17        14.15 o                         
   9   3  11         17.27         14.47         5.50 o                         
  10   3  11        110.81        105.05         9.09 o                         
  11   3  11         13.23          4.30         6.03 o                         
  12   3  11         11.63         13.02         6.38 o                         
 -17   4  11        131.07        131.82        10.05 o                         
 -16   4  11          2.68         -4.06         4.65 o                         
 -15   4  11         56.24         54.90         7.15 o                         
 -14   4  11          1.06          9.79         5.22 o                         
 -13   4  11        130.26        110.92         8.75 o                         
 -12   4  11          2.49          1.03         4.38 o                         
 -11   4  11        166.79        189.29        10.58 o                         
 -10   4  11         65.46         72.77         6.74 o                         
  -9   4  11          0.30          6.88         4.20 o                         
  -8   4  11         15.91         22.92         4.83 o                         
  -7   4  11          5.46          5.04         3.97 o                         
  -6   4  11        638.25        634.83        14.90 o                         
  -5   4  11         36.04         40.50         4.66 o                         
  -4   4  11          2.50          4.51         3.02 o                         
  -3   4  11         36.74         52.78         4.57 o                         
  -2   4  11        427.87        420.88        10.26 o                         
  -1   4  11        484.94        476.73        10.12 o                         
   0   4  11        183.79        196.29         6.40 o                         
   1   4  11         69.81         77.41         4.75 o                         
   2   4  11          4.02         -0.36         2.80 o                         
   3   4  11        102.20        118.98         6.42 o                         
   4   4  11        306.47        293.75         9.96 o                         
   5   4  11         31.97         31.80         4.85 o                         
   6   4  11        510.55        440.54        14.86 o                         
   7   4  11         64.89         51.71         6.81 o                         
   8   4  11         69.89         51.44         6.93 o                         
   9   4  11          4.09          8.00         5.38 o                         
  10   4  11         50.26         39.51         7.27 o                         
  11   4  11          6.17          4.82         5.84 o                         
  12   4  11         33.98         28.37        15.78 o                         
 -16   5  11        548.98        569.25        17.95 o                         
 -15   5  11        329.40        318.57        14.23 o                         
 -14   5  11        391.46        392.54        19.99 o                         
 -13   5  11         97.45         95.69         8.50 o                         
 -12   5  11         94.73         95.17         8.49 o                         
 -11   5  11          2.66         -4.38         4.38 o                         
 -10   5  11          2.88          7.20         4.95 o                         
  -9   5  11       1239.21       1146.25        22.22 o                         
  -8   5  11        191.58        180.04        10.85 o                         
  -7   5  11       1470.01       1361.66        24.17 o                         
  -6   5  11        418.07        410.34        14.33 o                         
  -5   5  11       1414.20       1324.24        32.44 o                         
  -4   5  11        143.09        174.56        13.55 o                         
  -3   5  11          0.63          0.54         3.60 o                         
  -2   5  11        523.55        578.30        13.07 o                         
  -1   5  11        101.59        106.76         6.53 o                         
   0   5  11         11.93         13.85         4.00 o                         
   1   5  11        165.29        147.26         6.94 o                         
   2   5  11         68.99         71.57         5.64 o                         
   3   5  11         20.16         19.14         4.03 o                         
   4   5  11         34.06         21.99         4.51 o                         
   5   5  11          3.46         -2.01         4.25 o                         
   6   5  11         35.39         21.55         5.88 o                         
   7   5  11         36.64         31.74         6.38 o                         
   8   5  11          0.10         -1.08         5.25 o                         
   9   5  11         85.73         83.04         9.34 o                         
  10   5  11         21.58         17.25         8.15 o                         
 -15   6  11          6.94          8.70         6.83 o                         
 -14   6  11         15.10         22.18         7.99 o                         
 -13   6  11         14.39         15.64         6.60 o                         
 -12   6  11         33.26         26.20         6.60 o                         
 -11   6  11        118.09        106.20         9.46 o                         
 -10   6  11         28.01         31.67         6.56 o                         
  -9   6  11        119.99        119.90         9.46 o                         
  -8   6  11        127.52        147.65        10.45 o                         
  -7   6  11        145.50        161.51        10.63 o                         
  -6   6  11          8.81          4.20         5.35 o                         
  -5   6  11        127.68        124.94         9.36 o                         
  -4   6  11        380.55        402.11        15.77 o                         
  -3   6  11        427.21        405.21        15.83 o                         
  -2   6  11         22.63         20.50         5.88 o                         
  -1   6  11          0.08         -3.79         4.16 o                         
   0   6  11         10.10          3.49         4.46 o                         
   1   6  11        116.91        138.06         8.48 o                         
   2   6  11          0.35          0.98         4.13 o                         
   3   6  11         93.25         97.22         6.73 o                         
   4   6  11        235.13        236.30        10.87 o                         
   5   6  11        113.40         94.38         7.88 o                         
   6   6  11          5.36         -4.27         4.27 o                         
   7   6  11        138.45        108.12        10.30 o                         
   8   6  11          2.59         -1.70         6.38 o                         
   9   6  11          0.08          0.77         6.79 o                         
 -12   7  11         29.64         37.74         8.01 o                         
 -11   7  11         34.24         30.72         7.34 o                         
 -10   7  11          0.12         -3.36         5.91 o                         
  -9   7  11          8.62          4.67         6.62 o                         
  -8   7  11         47.77         44.40         7.87 o                         
  -7   7  11        593.79        624.63        20.29 o                         
  -6   7  11       1186.02       1188.36        25.37 o                         
  -5   7  11        520.09        544.15        20.19 o                         
  -4   7  11       1161.20       1157.21        38.63 o                         
  -3   7  11          3.26          2.43         6.14 o                         
  -2   7  11        171.66        160.19        11.37 o                         
  -1   7  11         95.57         87.62         9.94 o                         
   0   7  11          3.74         -0.02         6.87 o                         
   1   7  11         96.58        104.55         9.75 o                         
   2   7  11         67.30         53.87         7.26 o                         
   3   7  11          5.93          2.42         5.16 o                         
   4   7  11         19.23         23.99         6.14 o                         
   5   7  11         37.18         33.66         7.93 o                         
   6   7  11          2.33          3.10         6.29 o                         
   7   7  11          3.35         10.10         6.84 o                         
  -9   8  11         11.55         13.73         8.48 o                         
  -8   8  11          9.23         -0.70         7.05 o                         
  -7   8  11         83.01         59.22         9.52 o                         
  -6   8  11         28.90         33.67         8.40 o                         
  -5   8  11        121.03        119.72        11.43 o                         
  -4   8  11         37.19         42.00         9.07 o                         
  -3   8  11         57.14         54.16         9.13 o                         
  -2   8  11         16.28          7.30         7.01 o                         
  -1   8  11         72.97         72.35         9.64 o                         
   0   8  11          1.35         -4.50         8.33 o                         
   1   8  11         25.04         29.51         9.67 o                         
   2   8  11          3.02         -3.24         6.54 o                         
   3   8  11          9.40          6.66         8.01 o                         
   4   8  11          0.02         -4.87        11.45 o                         
 -18   0  12        930.25       1245.44        40.10 o                         
 -16   0  12        360.11        380.35        23.44 o                         
 -14   0  12         30.71         29.92         7.54 o                         
 -12   0  12       1026.08       1057.22        23.85 o                         
 -10   0  12        338.70        336.76        24.60 o                         
  -8   0  12          4.94          4.40         3.75 o                         
  -6   0  12        414.82        573.33        16.17 o                         
  -4   0  12        806.56        747.74        15.80 o                         
  -2   0  12        231.61        218.08         8.37 o                         
   0   0  12        201.77        213.09        13.33 o                         
   2   0  12         22.35         21.16         5.14 o                         
   4   0  12        149.61        152.02        12.31 o                         
   6   0  12         35.94         58.12         9.02 o                         
   8   0  12         20.36         20.08         7.68 o                         
  10   0  12         20.27         47.73        14.11 o                         
  12   0  12        105.67        118.99        15.02 o                         
 -19   1  12          0.14         -8.23         8.23 o                         
 -18   1  12         38.41         45.26         8.75 o                         
 -17   1  12         15.35         16.48         6.74 o                         
 -16   1  12         30.90         33.43         8.21 o                         
 -15   1  12          0.79          4.48         4.70 o                         
 -14   1  12        203.05        196.14        11.70 o                         
 -13   1  12       1423.02       1422.85        23.18 o                         
 -12   1  12       1266.65       1243.14        19.64 o                         
 -11   1  12         16.02         20.32         3.89 o                         
 -10   1  12        633.93        608.26        14.68 o                         
  -9   1  12         39.31         46.57         3.98 o                         
  -8   1  12        471.30        444.24         8.87 o                         
  -7   1  12         61.68         72.84         5.07 o                         
  -6   1  12          2.65          0.46         2.49 o                         
  -5   1  12        263.90        281.17         7.52 o                         
  -4   1  12          7.67         15.22         2.53 o                         
  -3   1  12        130.87        137.17         5.15 o                         
  -2   1  12        144.34        153.79         5.17 o                         
  -1   1  12        139.97        135.99         5.25 o                         
   0   1  12        123.61        137.73         5.73 o                         
   1   1  12        270.24        256.41         7.99 o                         
   2   1  12         33.05         34.16         4.35 o                         
   3   1  12        639.51        623.11        11.62 o                         
   4   1  12        258.91        236.52         8.75 o                         
   5   1  12        109.14         87.47         7.16 o                         
   6   1  12         28.25         24.74         5.37 o                         
   7   1  12         36.08         28.01         5.57 o                         
   8   1  12        489.26        447.51        16.06 o                         
   9   1  12        245.58        211.72        12.43 o                         
  10   1  12        120.15        103.72         9.19 o                         
  11   1  12          0.77          1.40         6.28 o                         
  12   1  12         22.82         27.92         7.11 o                         
 -18   2  12        187.56        232.50        14.72 o                         
 -17   2  12        226.88        251.59        14.30 o                         
 -16   2  12         31.95         37.51         9.81 o                         
 -15   2  12        317.19        326.59        25.14 o                         
 -14   2  12         21.46         21.33         5.52 o                         
 -13   2  12        106.38        119.78         8.27 o                         
 -12   2  12          9.60         10.87         4.00 o                         
 -11   2  12        228.68        218.59         9.14 o                         
 -10   2  12        141.70        149.10         8.81 o                         
  -9   2  12        242.35        261.68         8.93 o                         
  -8   2  12        359.00        379.62         9.05 o                         
  -7   2  12         10.07         12.17         3.03 o                         
  -6   2  12         44.96         44.22         3.69 o                         
  -5   2  12         16.87         18.16         4.03 o                         
  -4   2  12         18.39         19.81         2.97 o                         
  -3   2  12          8.26          3.16         2.19 o                         
  -2   2  12        391.72        390.01         7.75 o                         
  -1   2  12       2038.87       1974.62        18.94 o                         
   0   2  12        225.17        207.75         6.70 o                         
   1   2  12          0.63         -0.34         2.56 o                         
   2   2  12        122.59        118.67         6.23 o                         
   3   2  12        519.52        501.31        10.86 o                         
   4   2  12        578.43        605.91        12.81 o                         
   5   2  12        240.60        255.01        11.44 o                         
   6   2  12        152.37        144.11         9.87 o                         
   7   2  12         63.72         71.24         7.23 o                         
   8   2  12          7.31         -0.06         4.75 o                         
   9   2  12         18.99         27.16         6.21 o                         
  10   2  12         57.42         43.54         7.27 o                         
  11   2  12         66.41         66.45         8.62 o                         
  12   2  12         13.08         17.36         7.13 o                         
 -18   3  12         69.77         92.24        11.23 o                         
 -17   3  12         27.62         30.29         9.22 o                         
 -16   3  12         23.47         30.95         7.06 o                         
 -15   3  12        171.38        182.35        14.57 o                         
 -14   3  12        283.78        291.47        14.21 o                         
 -13   3  12        527.10        499.65        20.82 o                         
 -12   3  12         28.73         29.75         5.19 o                         
 -11   3  12        206.95        191.79         9.14 o                         
 -10   3  12        857.98        854.09        16.12 o                         
  -9   3  12         89.20         85.93         6.33 o                         
  -8   3  12        169.13        171.40         8.16 o                         
  -7   3  12        276.45        271.09         8.78 o                         
  -6   3  12        273.68        274.55         7.85 o                         
  -5   3  12        190.63        179.17         7.29 o                         
  -4   3  12        140.80        134.22         5.94 o                         
  -3   3  12        117.42        154.17         7.83 o                         
  -2   3  12        899.13        878.54        13.45 o                         
  -1   3  12        417.03        413.87         8.16 o                         
   0   3  12        866.18        902.12        13.30 o                         
   1   3  12         69.30         73.97         5.04 o                         
   2   3  12         35.46         37.44         4.61 o                         
   3   3  12          0.34         13.33         3.49 o                         
   4   3  12        505.95        486.68        12.62 o                         
   5   3  12        266.61        291.30        12.33 o                         
   6   3  12        172.76        174.41        10.02 o                         
   7   3  12         62.95         51.72         7.32 o                         
   8   3  12         13.63         22.36         8.57 o                         
   9   3  12         60.25         60.41         7.75 o                         
  10   3  12         33.52         39.82         7.42 o                         
  11   3  12        101.22         89.04         9.56 o                         
 -17   4  12         21.03         42.30        12.46 o                         
 -16   4  12         37.60         31.47         7.50 o                         
 -15   4  12        224.51        286.26        15.47 o                         
 -14   4  12         30.06         19.65         5.58 o                         
 -13   4  12         51.57         58.60         7.52 o                         
 -12   4  12        353.47        355.12        13.23 o                         
 -11   4  12        151.93        154.93         9.66 o                         
 -10   4  12         24.46         16.90         4.93 o                         
  -9   4  12         52.13         49.69         6.09 o                         
  -8   4  12        147.24        158.02         9.11 o                         
  -7   4  12        196.43        200.48         9.98 o                         
  -6   4  12          5.22          0.99         3.83 o                         
  -5   4  12        126.26        135.37         7.87 o                         
  -4   4  12        196.85        227.95         8.35 o                         
  -3   4  12         72.03         75.33         6.62 o                         
  -2   4  12        783.33        774.53        13.97 o                         
  -1   4  12          0.23          1.88         3.24 o                         
   0   4  12        863.24        808.93        13.20 o                         
   1   4  12         40.37         41.43         4.35 o                         
   2   4  12        288.01        295.54         9.34 o                         
   3   4  12         88.36         97.77         6.45 o                         
   4   4  12        599.75        646.35        14.79 o                         
   5   4  12         75.93         65.23         7.10 o                         
   6   4  12        118.85        117.08         8.86 o                         
   7   4  12          1.96          0.09         4.89 o                         
   8   4  12        257.04        259.46        12.96 o                         
   9   4  12          1.67         -7.72         7.72 o                         
  10   4  12         84.02         97.22        16.13 o                         
  11   4  12         68.52         70.64         9.11 o                         
 -16   5  12         91.91         84.11        10.98 o                         
 -15   5  12         13.17          7.27         6.33 o                         
 -14   5  12        275.80        271.00        13.41 o                         
 -13   5  12          0.11         -1.75         5.18 o                         
 -12   5  12          5.12         -3.68         4.92 o                         
 -11   5  12          8.99          4.69         4.86 o                         
 -10   5  12          0.04          2.93         5.04 o                         
  -9   5  12         99.63        101.41         8.19 o                         
  -8   5  12         20.74         20.78         5.57 o                         
  -7   5  12       1443.55       1405.63        24.90 o                         
  -6   5  12         36.57         36.48         6.08 o                         
  -5   5  12        456.75        436.04        14.63 o                         
  -4   5  12        174.78        188.13        10.31 o                         
  -3   5  12          0.32         -2.22         3.83 o                         
  -2   5  12        894.30        912.18        16.82 o                         
  -1   5  12        657.07        660.87        13.74 o                         
   0   5  12        105.40        106.60         7.70 o                         
   1   5  12         42.47         36.13         5.26 o                         
   2   5  12          8.39          7.56         4.08 o                         
   3   5  12         88.57         95.18         8.62 o                         
   4   5  12        291.92        301.71        11.94 o                         
   5   5  12        251.32        188.79        14.50 o                         
   6   5  12        113.14         96.03         8.86 o                         
   7   5  12          2.23         10.05         5.23 o                         
   8   5  12         47.54         59.81         8.18 o                         
   9   5  12         77.56         91.80         9.76 o                         
 -14   6  12         59.09         54.39         9.21 o                         
 -13   6  12        269.53        309.60        14.81 o                         
 -12   6  12          0.04         -5.35         5.35 o                         
 -11   6  12          2.89          1.66         5.56 o                         
 -10   6  12         82.57         84.28         8.59 o                         
  -9   6  12        173.57        158.18        10.81 o                         
  -8   6  12         56.36         57.97         7.95 o                         
  -7   6  12        292.40        300.29        17.43 o                         
  -6   6  12        443.83        456.62        24.82 o                         
  -5   6  12        157.52        168.22        12.51 o                         
  -4   6  12         28.17         15.63         5.87 o                         
  -3   6  12         16.59         17.37         5.88 o                         
  -2   6  12        262.59        264.45        12.95 o                         
  -1   6  12         43.67         34.42         5.76 o                         
   0   6  12          8.57         -3.34         4.75 o                         
   1   6  12         30.62         27.29         5.44 o                         
   2   6  12          0.02         -2.50         4.26 o                         
   3   6  12          1.02         12.19         5.22 o                         
   4   6  12         40.41         39.01         6.87 o                         
   5   6  12        137.76        152.58        12.31 o                         
   6   6  12         32.25         31.49         7.16 o                         
   7   6  12          0.73          2.60         5.53 o                         
   8   6  12         19.19         17.12         7.37 o                         
 -12   7  12         28.14         33.56         7.60 o                         
 -11   7  12          0.60          0.24         6.13 o                         
 -10   7  12          0.67          2.61         6.42 o                         
  -9   7  12          2.56         -5.96         6.15 o                         
  -8   7  12        237.45        229.74        13.52 o                         
  -7   7  12        351.79        388.12        16.96 o                         
  -6   7  12        279.67        315.57        15.94 o                         
  -5   7  12        981.54        949.38        22.97 o                         
  -4   7  12         49.66         65.37        12.57 o                         
  -3   7  12        973.63       1036.88        23.62 o                         
  -2   7  12          2.15          2.46         6.09 o                         
  -1   7  12         36.96         27.21         7.28 o                         
   0   7  12         15.04          8.78         7.05 o                         
   1   7  12         13.46         10.42         7.44 o                         
   2   7  12         60.04         59.01        10.13 o                         
   3   7  12        140.32        133.27        10.71 o                         
   4   7  12         24.22         22.53         7.05 o                         
   5   7  12        159.33        156.75        11.75 o                         
   6   7  12          1.42          6.45         8.03 o                         
  -8   8  12         12.21         22.16         8.24 o                         
  -7   8  12        626.70        645.91        29.62 o                         
  -6   8  12         95.88        121.83        13.61 o                         
  -5   8  12        569.03        568.63        21.49 o                         
  -4   8  12         21.49         23.27         8.03 o                         
  -3   8  12          3.80         -1.38         6.70 o                         
  -2   8  12         21.55          9.77         7.33 o                         
  -1   8  12         14.49         10.42         8.03 o                         
   0   8  12         26.27         17.67         8.52 o                         
   1   8  12          3.79         -0.70         9.56 o                         
   2   8  12         24.45         23.65         9.73 o                         
 -17   0  13        920.54        955.38        34.57 o                         
 -15   0  13         69.60         73.00        12.18 o                         
 -13   0  13         63.67         80.34         9.56 o                         
 -11   0  13         29.75         24.04         5.99 o                         
  -9   0  13        141.50        124.25         9.36 o                         
  -7   0  13         10.64         -0.08         6.31 o                         
  -5   0  13         45.16         39.18         5.46 o                         
  -3   0  13        244.24        250.96         9.96 o                         
  -1   0  13       4706.70       4597.49        56.51 o                         
   1   0  13       9269.06       9216.72       109.66 o                         
   3   0  13       3428.20       3483.93        50.83 o                         
   5   0  13        110.31        109.78        15.41 o                         
   7   0  13        196.11        210.76        16.16 o                         
   9   0  13          0.09         -0.90         7.03 o                         
  11   0  13        199.03        158.37        16.35 o                         
 -18   1  13          3.17          5.55         7.24 o                         
 -17   1  13          9.69          0.87         6.33 o                         
 -16   1  13         54.79         74.15        10.10 o                         
 -15   1  13          5.27          9.00         8.21 o                         
 -14   1  13        110.56        109.78         8.27 o                         
 -13   1  13          1.12         -4.15         4.15 o                         
 -12   1  13        279.82        289.59        11.73 o                         
 -11   1  13        674.53        658.99        13.88 o                         
 -10   1  13          1.01         -0.80         3.39 o                         
  -9   1  13        151.92        175.75         7.27 o                         
  -8   1  13         20.84         20.45         3.21 o                         
  -7   1  13        165.53        172.71         6.51 o                         
  -6   1  13        100.22        102.78         5.32 o                         
  -5   1  13        107.68        108.94         5.59 o                         
  -4   1  13          4.03          4.32         2.59 o                         
  -3   1  13        264.17        250.74         7.22 o                         
  -2   1  13         18.52         14.29         2.63 o                         
  -1   1  13         35.63         37.29         3.93 o                         
   0   1  13        464.71        462.45        10.29 o                         
   1   1  13       1603.40       1664.38        21.13 o                         
   2   1  13        598.28        612.16        12.09 o                         
   3   1  13        618.59        622.70        12.34 o                         
   4   1  13        195.96        205.61        11.10 o                         
   5   1  13        151.09        135.45         8.91 o                         
   6   1  13         64.11         64.41         7.02 o                         
   7   1  13          0.05         -4.07         4.27 o                         
   8   1  13         11.88         21.78         5.75 o                         
   9   1  13          0.68         -0.21         5.09 o                         
  10   1  13          2.16         -3.20         5.39 o                         
  11   1  13         83.37         82.96         9.48 o                         
  12   1  13         24.97         14.42         7.11 o                         
 -18   2  13        194.45        217.64        13.21 o                         
 -17   2  13          1.22         -5.03         5.61 o                         
 -16   2  13        312.34        323.29        13.88 o                         
 -15   2  13         28.41         27.38         6.63 o                         
 -14   2  13         17.69         16.10         5.25 o                         
 -13   2  13          4.51          2.68         4.76 o                         
 -12   2  13        235.30        245.55        14.46 o                         
 -11   2  13          0.15          1.30         3.79 o                         
 -10   2  13         52.02         59.53         5.44 o                         
  -9   2  13        386.31        373.38         9.84 o                         
  -8   2  13          1.80          2.63         2.93 o                         
  -7   2  13          5.40          2.85         3.26 o                         
  -6   2  13          0.97         -1.07         2.59 o                         
  -5   2  13          1.45         -3.39         3.52 o                         
  -4   2  13         33.88         44.43         4.08 o                         
  -3   2  13        537.94        515.16        10.08 o                         
  -2   2  13       1897.15       1843.71        19.84 o                         
  -1   2  13        719.55        724.82        13.06 o                         
   0   2  13       2064.38       2109.00        23.99 o                         
   1   2  13       2407.44       2446.82        27.79 o                         
   2   2  13       2272.45       2284.06        26.73 o                         
   3   2  13       1266.06       1296.77        18.83 o                         
   4   2  13        278.30        257.69        11.70 o                         
   5   2  13        313.34        276.68        12.32 o                         
   6   2  13         19.83         19.75         5.20 o                         
   7   2  13         16.39         19.52         5.61 o                         
   8   2  13         52.58         54.25         7.40 o                         
   9   2  13         11.47         12.97         5.69 o                         
  10   2  13         59.22         47.46         7.71 o                         
  11   2  13         15.01         13.66         6.55 o                         
 -17   3  13          3.10          8.00         6.53 o                         
 -16   3  13         55.52         65.02         8.39 o                         
 -15   3  13         26.39         31.04         6.80 o                         
 -14   3  13         37.57         40.42         6.74 o                         
 -13   3  13          4.10          5.01         5.05 o                         
 -12   3  13         38.86         35.44         6.46 o                         
 -11   3  13         40.89         40.63         5.38 o                         
 -10   3  13        305.83        282.91        10.88 o                         
  -9   3  13         31.61         26.73         4.67 o                         
  -8   3  13         97.72         96.39         6.88 o                         
  -7   3  13        146.28        154.39         7.38 o                         
  -6   3  13        142.12        143.85         6.49 o                         
  -5   3  13          5.02         -0.15         2.84 o                         
  -4   3  13          1.12          0.79         2.89 o                         
  -3   3  13        436.81        435.46        13.06 o                         
  -2   3  13        115.35        112.68         7.02 o                         
  -1   3  13         21.87         22.33         4.02 o                         
   0   3  13       1162.33       1165.98        16.20 o                         
   1   3  13        354.64        328.18         9.66 o                         
   2   3  13         86.08         89.75         6.09 o                         
   3   3  13        674.14        690.92        13.98 o                         
   4   3  13        330.04        301.35        12.79 o                         
   5   3  13        850.13        850.20        18.99 o                         
   6   3  13         81.34         77.02         7.88 o                         
   7   3  13        126.58        107.80         9.60 o                         
   8   3  13          5.17         -5.13         5.13 o                         
   9   3  13         63.95         87.27         8.55 o                         
  10   3  13         16.01         10.07        10.06 o                         
  11   3  13        139.69        145.78        11.73 o                         
 -16   4  13         50.10         52.78         8.23 o                         
 -15   4  13         84.92        104.08         9.85 o                         
 -14   4  13        134.29        135.73        12.10 o                         
 -13   4  13         25.35         33.58         6.33 o                         
 -12   4  13         75.85         64.15         7.16 o                         
 -11   4  13        128.85        143.03         9.91 o                         
 -10   4  13        136.43        126.39         8.71 o                         
  -9   4  13          1.86         -2.28         3.96 o                         
  -8   4  13        202.14        225.31        10.86 o                         
  -7   4  13        242.29        230.84        11.79 o                         
  -6   4  13         46.23         41.69         5.60 o                         
  -5   4  13        101.28         96.27         7.14 o                         
  -4   4  13       1784.63       1841.90        23.13 o                         
  -3   4  13        702.85        692.27        13.10 o                         
  -2   4  13        997.36        991.28        23.35 o                         
  -1   4  13          0.00          4.68         4.41 o                         
   0   4  13       1001.71       1016.38        18.66 o                         
   1   4  13          2.33          1.68         3.87 o                         
   2   4  13        208.32        229.74         9.64 o                         
   3   4  13          1.55          7.88         3.67 o                         
   4   4  13       1281.07       1310.46        23.82 o                         
   5   4  13         12.30          3.75         4.92 o                         
   6   4  13        556.76        549.43        18.96 o                         
   7   4  13         44.74         45.79         7.12 o                         
   8   4  13          8.23         -1.08         5.83 o                         
   9   4  13          2.70          6.45         5.91 o                         
  10   4  13          2.84          8.72         6.80 o                         
 -15   5  13        172.69        187.32        11.85 o                         
 -14   5  13          8.99          7.68         6.22 o                         
 -13   5  13          2.94          0.42         5.46 o                         
 -12   5  13         32.51         38.56         6.97 o                         
 -11   5  13         18.87         22.36         5.89 o                         
 -10   5  13         41.18         45.37         7.08 o                         
  -9   5  13          5.22          1.64         4.75 o                         
  -8   5  13        274.80        301.37        15.13 o                         
  -7   5  13         24.17         18.48         5.67 o                         
  -6   5  13          9.96          4.05         4.79 o                         
  -5   5  13         36.34         34.34         5.91 o                         
  -4   5  13          4.37          6.83         4.81 o                         
  -3   5  13         80.95         94.93         7.79 o                         
  -2   5  13        183.64        187.34         9.27 o                         
  -1   5  13        687.89        701.76        16.18 o                         
   0   5  13         55.76         59.54         8.43 o                         
   1   5  13          0.54         -2.10         4.04 o                         
   2   5  13         30.44         32.20         5.84 o                         
   3   5  13          0.97          0.97         4.90 o                         
   4   5  13        362.46        344.41        16.53 o                         
   5   5  13         57.41         41.51         7.13 o                         
   6   5  13        147.87        127.47        10.30 o                         
   7   5  13        165.63        159.15        15.59 o                         
   8   5  13          4.10          2.31         5.94 o                         
 -13   6  13        270.59        288.57        14.74 o                         
 -12   6  13         32.52         35.26         7.39 o                         
 -11   6  13        103.99        115.76        12.73 o                         
 -10   6  13          3.76          3.24         5.79 o                         
  -9   6  13         22.93         23.40         6.47 o                         
  -8   6  13         90.30         86.92         8.75 o                         
  -7   6  13          1.31         -4.85         4.85 o                         
  -6   6  13        133.09        147.43        10.43 o                         
  -5   6  13       1321.30       1306.27        25.52 o                         
  -4   6  13         34.34         41.01         7.52 o                         
  -3   6  13        678.25        711.80        23.76 o                         
  -2   6  13        101.61         95.15         9.29 o                         
  -1   6  13        181.52        183.55        11.87 o                         
   0   6  13         43.60         37.94         6.99 o                         
   1   6  13          0.01         -5.24         5.24 o                         
   2   6  13          0.08          1.43         5.60 o                         
   3   6  13          4.17          2.98         5.45 o                         
   4   6  13        142.40        146.88        11.80 o                         
   5   6  13        551.59        534.07        21.38 o                         
   6   6  13        680.75        644.88        33.86 o                         
   7   6  13         48.46         35.24         9.37 o                         
 -11   7  13         15.90         13.82         7.44 o                         
 -10   7  13          0.65         -4.85         6.62 o                         
  -9   7  13         27.09         18.18         7.22 o                         
  -8   7  13         14.02          9.87         6.63 o                         
  -7   7  13          9.74          0.75         6.23 o                         
  -6   7  13         38.74         42.86         8.16 o                         
  -5   7  13         23.95         29.19         7.68 o                         
  -4   7  13          1.73          1.47         6.26 o                         
  -3   7  13        266.19        262.70        14.18 o                         
  -2   7  13         10.54          6.78         7.74 o                         
  -1   7  13         19.40          8.68         7.40 o                         
   0   7  13          5.84          5.73         7.80 o                         
   1   7  13          0.81         -6.85         6.85 o                         
   2   7  13          3.56          1.52         6.46 o                         
   3   7  13          2.83         -4.42         6.73 o                         
   4   7  13          0.10          5.52         7.75 o                         
  -7   8  13        192.32        187.21        13.59 o                         
  -6   8  13        101.61        106.35        11.34 o                         
  -5   8  13        124.41        121.59        11.95 o                         
  -4   8  13        199.54        207.84        14.00 o                         
  -3   8  13         58.16         50.24        10.45 o                         
  -2   8  13          9.70         21.97         8.91 o                         
  -1   8  13         57.56         61.53        10.75 o                         
   0   8  13          6.15         -8.87         8.87 o                         
 -18   0  14         95.18        121.05        16.73 o                         
 -16   0  14        170.63        161.44        26.53 o                         
 -14   0  14          5.79          5.99         8.02 o                         
 -12   0  14       1244.34       1177.62        31.04 o                         
 -10   0  14         98.73         80.21         8.44 o                         
  -8   0  14        190.96        168.34         9.81 o                         
  -6   0  14        488.24        496.16        15.37 o                         
  -4   0  14         84.88         71.10         6.44 o                         
  -2   0  14        134.97        153.89        10.03 o                         
   0   0  14       5116.26       5016.74        62.05 o                         
   2   0  14       3555.69       3646.76        53.36 o                         
   4   0  14          1.04         -5.22         5.22 o                         
   6   0  14         20.13          3.13         6.77 o                         
   8   0  14         17.92         25.58         8.86 o                         
  10   0  14          5.20          1.30         8.26 o                         
 -18   1  14        230.07        242.17        15.08 o                         
 -17   1  14          0.00          1.62         6.55 o                         
 -16   1  14         35.11         31.41         7.29 o                         
 -15   1  14          0.53         -2.81         5.12 o                         
 -14   1  14        145.86        133.81         9.12 o                         
 -13   1  14         58.20         45.24         6.30 o                         
 -12   1  14          6.65          5.68         4.35 o                         
 -11   1  14         74.82         82.66         6.63 o                         
 -10   1  14        327.11        317.20        10.63 o                         
  -9   1  14         20.36         15.93         3.71 o                         
  -8   1  14         14.67         20.24         3.90 o                         
  -7   1  14          0.01         -2.81         2.82 o                         
  -6   1  14         92.78         83.60         5.22 o                         
  -5   1  14         14.77         11.27         3.10 o                         
  -4   1  14        124.26        125.28         6.15 o                         
  -3   1  14         18.07         21.78         3.41 o                         
  -2   1  14        175.13        184.37         7.76 o                         
  -1   1  14          1.57          0.17         2.93 o                         
   0   1  14        245.34        271.30         8.67 o                         
   1   1  14         19.70         16.80         5.24 o                         
   2   1  14        309.33        292.60        12.62 o                         
   3   1  14        113.52        120.50        10.69 o                         
   4   1  14        316.00        281.58        13.66 o                         
   5   1  14         44.70         40.54         6.38 o                         
   6   1  14         20.84         20.95         5.82 o                         
   7   1  14         20.49         21.92         5.92 o                         
   8   1  14        116.85        105.38         9.35 o                         
   9   1  14         11.71         13.29         6.15 o                         
  10   1  14          0.44         -3.20         5.90 o                         
  11   1  14          0.05          2.15         6.52 o                         
 -17   2  14         77.06         92.85         9.55 o                         
 -16   2  14        131.30        155.81        10.28 o                         
 -15   2  14        216.64        217.51        11.73 o                         
 -14   2  14          5.13          5.44         5.19 o                         
 -13   2  14        138.49        123.86         8.62 o                         
 -12   2  14          0.14         -0.92         4.22 o                         
 -11   2  14        481.26        488.59        15.61 o                         
 -10   2  14          2.77          2.13         4.02 o                         
  -9   2  14        459.99        408.82        11.86 o                         
  -8   2  14          8.75         14.03         3.45 o                         
  -7   2  14         68.50         70.09         4.95 o                         
  -6   2  14         27.02         28.98         3.81 o                         
  -5   2  14        298.30        286.21         8.66 o                         
  -4   2  14        139.66        141.69         6.39 o                         
  -3   2  14       1456.20       1417.98        18.26 o                         
  -2   2  14       1269.23       1235.95        19.59 o                         
  -1   2  14         76.14         74.79         5.55 o                         
   0   2  14       1180.84       1113.57        16.06 o                         
   1   2  14       2352.14       2353.40        26.81 o                         
   2   2  14        113.90        112.98         8.30 o                         
   3   2  14       1280.94       1289.87        20.86 o                         
   4   2  14          0.39         -2.62         4.50 o                         
   5   2  14        145.21        134.76         9.44 o                         
   6   2  14         73.34         82.12         8.15 o                         
   7   2  14         27.87         29.35         6.47 o                         
   8   2  14        120.64        120.21         9.91 o                         
   9   2  14          1.00         -3.20         5.48 o                         
  10   2  14         77.65         84.16         9.65 o                         
 -17   3  14         36.79         47.17         8.34 o                         
 -16   3  14         85.41         99.31        10.40 o                         
 -15   3  14          0.00          1.87         5.43 o                         
 -14   3  14          0.01         -4.12         5.14 o                         
 -13   3  14          1.72          1.60         4.90 o                         
 -12   3  14         19.16         22.07         6.63 o                         
 -11   3  14         97.76         93.17         7.72 o                         
 -10   3  14          0.36         -3.87         3.87 o                         
  -9   3  14        141.61        127.87         7.87 o                         
  -8   3  14        360.37        359.27        13.34 o                         
  -7   3  14         18.96         15.47         4.11 o                         
  -6   3  14        154.95        146.37         8.85 o                         
  -5   3  14        238.55        254.05         8.37 o                         
  -4   3  14          1.76          3.31         3.22 o                         
  -3   3  14          8.03          2.31         3.73 o                         
  -2   3  14          0.18          3.51         3.67 o                         
  -1   3  14        309.16        328.70        10.95 o                         
   0   3  14        226.31        212.75         8.80 o                         
   1   3  14         30.91         35.21         5.61 o                         
   2   3  14          1.75          4.27         3.65 o                         
   3   3  14         74.17         66.70         6.12 o                         
   4   3  14         10.89         14.11         5.26 o                         
   5   3  14        160.09        172.93        10.55 o                         
   6   3  14         51.71         37.10         6.95 o                         
   7   3  14        144.41        163.29        11.00 o                         
   8   3  14         12.56          5.55         5.80 o                         
   9   3  14          0.38         -5.58         5.58 o                         
  10   3  14         22.54         18.67         7.31 o                         
 -16   4  14        102.42        117.25        10.69 o                         
 -15   4  14         20.03         34.58         7.79 o                         
 -14   4  14        230.25        231.69        13.91 o                         
 -13   4  14          4.00         -4.47         5.20 o                         
 -12   4  14        120.21        124.20         9.15 o                         
 -11   4  14         72.45         61.21         7.13 o                         
 -10   4  14          1.25          5.86         4.76 o                         
  -9   4  14         40.93         43.43         6.23 o                         
  -8   4  14        186.57        204.69        10.60 o                         
  -7   4  14          8.62         13.96         4.80 o                         
  -6   4  14          8.80          5.41         6.35 o                         
  -5   4  14          0.56          0.07         4.05 o                         
  -4   4  14        582.91        559.96        13.46 o                         
  -3   4  14        826.66        808.60        16.08 o                         
  -2   4  14       1415.78       1458.59        22.95 o                         
  -1   4  14        359.44        374.65        15.01 o                         
   0   4  14          9.26         11.42         4.82 o                         
   1   4  14        195.41        188.27         9.80 o                         
   2   4  14        384.15        444.16        14.30 o                         
   3   4  14        526.76        511.55        15.67 o                         
   4   4  14        926.57        948.09        25.96 o                         
   5   4  14        248.72        271.55        14.07 o                         
   6   4  14         10.26         10.15         6.01 o                         
   7   4  14        115.17        109.55        10.41 o                         
   8   4  14         99.77        123.32        11.97 o                         
   9   4  14         76.45         81.75        10.30 o                         
 -15   5  14         72.26         76.34         9.78 o                         
 -14   5  14         19.24         22.07         7.34 o                         
 -13   5  14        193.73        218.58        14.92 o                         
 -12   5  14          1.29         12.00         5.87 o                         
 -11   5  14          5.48         10.40         5.89 o                         
 -10   5  14        115.77        109.47         9.18 o                         
  -9   5  14         20.37         25.92         6.18 o                         
  -8   5  14         73.23         77.86         7.96 o                         
  -7   5  14         10.56         12.86         7.14 o                         
  -6   5  14         45.81         61.31         7.23 o                         
  -5   5  14         25.35         25.24         5.76 o                         
  -4   5  14        168.88        174.58         9.75 o                         
  -3   5  14        220.08        229.58        12.46 o                         
  -2   5  14         53.87         62.01         7.07 o                         
  -1   5  14          1.00         -1.88         4.92 o                         
   0   5  14         20.16         30.44         6.01 o                         
   1   5  14         43.67         47.26         6.78 o                         
   2   5  14         84.96         84.36         7.68 o                         
   3   5  14         87.28         86.16         8.42 o                         
   4   5  14          1.93         10.17         6.62 o                         
   5   5  14         58.18         58.04         9.45 o                         
   6   5  14        202.74        217.97        16.35 o                         
   7   5  14        279.68        279.99        17.50 o                         
 -13   6  14         75.36         70.91         9.01 o                         
 -12   6  14        138.45        150.37        17.68 o                         
 -11   6  14          1.18          1.59         5.76 o                         
 -10   6  14         78.81         77.32         8.92 o                         
  -9   6  14         24.12         16.94         6.80 o                         
  -8   6  14        125.72        117.20        11.38 o                         
  -7   6  14         39.11         37.10         6.96 o                         
  -6   6  14         65.05         64.35         8.10 o                         
  -5   6  14        610.78        634.28        20.27 o                         
  -4   6  14          0.00          0.44         5.76 o                         
  -3   6  14        867.21        836.96        23.44 o                         
  -2   6  14         36.09         30.72         8.45 o                         
  -1   6  14         56.33         41.16         8.09 o                         
   0   6  14          0.06          0.56         5.51 o                         
   1   6  14         13.50         10.68         7.29 o                         
   2   6  14        139.30        148.70        12.57 o                         
   3   6  14          7.28         11.34         6.35 o                         
   4   6  14        386.66        394.64        22.23 o                         
   5   6  14         21.20         11.17         7.50 o                         
   6   6  14        591.80        586.92        28.59 o                         
 -10   7  14         10.87         -1.60         6.38 o                         
  -9   7  14          2.52         -6.12         6.12 o                         
  -8   7  14          5.67          5.90         6.63 o                         
  -7   7  14         40.82         32.95         9.70 o                         
  -6   7  14         29.91         36.97         8.27 o                         
  -5   7  14         26.61         19.39         7.19 o                         
  -4   7  14         56.14         70.40        10.57 o                         
  -3   7  14         63.53         82.30        10.56 o                         
  -2   7  14         45.67         39.19         9.20 o                         
  -1   7  14          0.19          1.67         7.72 o                         
   0   7  14          3.21         -6.66         7.40 o                         
   1   7  14          0.63          5.03         8.95 o                         
   2   7  14          5.59          1.69         7.45 o                         
   3   7  14          2.08         -2.56         8.69 o                         
 -17   0  15          1.62          0.71        10.26 o                         
 -15   0  15         81.10        112.08        14.75 o                         
 -13   0  15         76.02         82.79        10.69 o                         
 -11   0  15         27.13         26.28         6.64 o                         
  -9   0  15        142.57        129.20        11.17 o                         
  -7   0  15         73.29         81.01         8.16 o                         
  -5   0  15          0.00          5.11         4.35 o                         
  -3   0  15         85.89        101.23         9.40 o                         
  -1   0  15        255.99        258.70        12.69 o                         
   1   0  15        813.43        822.40        23.41 o                         
   3   0  15         20.62         22.17         9.56 o                         
   5   0  15         41.42         25.46         9.45 o                         
   7   0  15         63.76         64.50        11.41 o                         
   9   0  15         16.00         31.12        10.06 o                         
 -17   1  15          1.35         -6.61         6.61 o                         
 -16   1  15          2.92         -1.05         6.43 o                         
 -15   1  15         28.20         31.64         6.66 o                         
 -14   1  15         40.37         35.86         6.36 o                         
 -13   1  15          0.09         -0.51         4.51 o                         
 -12   1  15        214.69        223.72        11.08 o                         
 -11   1  15         23.82         25.10         5.42 o                         
 -10   1  15         53.83         44.33         5.14 o                         
  -9   1  15         21.46         15.11         3.67 o                         
  -8   1  15         15.86          6.38         4.10 o                         
  -7   1  15        871.34        719.50        13.16 o                         
  -6   1  15        327.23        307.72         9.63 o                         
  -5   1  15        981.89        871.12        14.09 o                         
  -4   1  15         25.09         33.43         4.59 o                         
  -3   1  15        106.51        108.33         7.60 o                         
  -2   1  15          0.90         -1.36         3.38 o                         
  -1   1  15        233.93        259.56         9.25 o                         
   0   1  15        121.12        136.66         6.94 o                         
   1   1  15         73.72         64.63         5.39 o                         
   2   1  15         90.60         96.80         6.49 o                         
   3   1  15        137.35        146.57         9.63 o                         
   4   1  15        183.36        182.55        10.76 o                         
   5   1  15         71.51         54.31         7.14 o                         
   6   1  15         40.06         49.49         7.75 o                         
   7   1  15          5.62          0.45         5.36 o                         
   8   1  15          7.62          7.16         6.32 o                         
   9   1  15         74.61         85.90         9.64 o                         
  10   1  15         35.88         31.65         8.35 o                         
 -17   2  15         29.95         35.33         7.91 o                         
 -16   2  15         18.93         16.26         6.85 o                         
 -15   2  15         14.72         18.58         6.22 o                         
 -14   2  15          5.33          2.27         5.22 o                         
 -13   2  15          0.60          2.43         5.07 o                         
 -12   2  15         23.67         22.62         6.65 o                         
 -11   2  15         25.68         20.51         5.14 o                         
 -10   2  15        185.35        176.33         9.71 o                         
  -9   2  15         19.75         19.65         4.74 o                         
  -8   2  15         13.82         15.36         3.79 o                         
  -7   2  15          6.44          7.59         3.40 o                         
  -6   2  15         32.29         27.11         4.50 o                         
  -5   2  15        405.28        408.42        10.49 o                         
  -4   2  15          0.76         -1.56         3.57 o                         
  -3   2  15        214.89        202.43         9.43 o                         
  -2   2  15         27.70         21.16         4.63 o                         
  -1   2  15          6.28          7.69         3.72 o                         
   0   2  15       1152.40       1153.82        18.08 o                         
   1   2  15         96.31         98.28         6.83 o                         
   2   2  15        117.19        126.70         7.48 o                         
   3   2  15        403.62        441.22        15.60 o                         
   4   2  15         46.15         45.98         6.69 o                         
   5   2  15          3.78         -4.88         4.88 o                         
   6   2  15          1.40          1.51         5.40 o                         
   7   2  15         12.27          5.16         5.89 o                         
   8   2  15         12.66         15.81         6.36 o                         
   9   2  15          0.00          2.34         6.43 o                         
 -16   3  15         93.73        104.30        10.90 o                         
 -15   3  15          1.13          6.63         6.46 o                         
 -14   3  15         31.37         41.66         7.43 o                         
 -13   3  15          0.31          0.03         5.14 o                         
 -12   3  15          5.94          2.01         6.27 o                         
 -11   3  15        410.78        418.18        15.02 o                         
 -10   3  15        551.22        492.80        16.05 o                         
  -9   3  15          0.00          5.15         4.32 o                         
  -8   3  15        164.21        124.35         9.59 o                         
  -7   3  15         89.40         72.04         6.26 o                         
  -6   3  15        675.57        635.10        13.18 o                         
  -5   3  15         17.72         17.11         3.85 o                         
  -4   3  15         75.34         73.00         6.18 o                         
  -3   3  15        415.96        405.17        13.02 o                         
  -2   3  15        571.14        583.57        14.79 o                         
  -1   3  15          2.23          5.12         4.00 o                         
   0   3  15        126.22        120.73         9.67 o                         
   1   3  15         52.19         54.88         6.21 o                         
   2   3  15         39.61         33.02         5.56 o                         
   3   3  15         34.11         29.66         7.23 o                         
   4   3  15         42.65         36.51         6.77 o                         
   5   3  15         21.90         19.77         6.18 o                         
   6   3  15          3.33          8.95         5.70 o                         
   7   3  15          7.95         13.49         6.31 o                         
   8   3  15         11.66         -4.16         6.09 o                         
   9   3  15        119.83        159.89        12.44 o                         
 -15   4  15          1.34         -1.97         6.49 o                         
 -14   4  15          4.84         -5.73         5.73 o                         
 -13   4  15          0.74          4.82         5.92 o                         
 -12   4  15         17.96         20.03         6.44 o                         
 -11   4  15          9.43         10.54         5.92 o                         
 -10   4  15          9.44         11.49         5.28 o                         
  -9   4  15        188.91        197.27        10.82 o                         
  -8   4  15          2.79         -1.19         4.58 o                         
  -7   4  15        400.29        383.38        13.45 o                         
  -6   4  15         99.43         88.94         7.31 o                         
  -5   4  15         31.51         19.41         5.66 o                         
  -4   4  15          4.29          1.39         5.58 o                         
  -3   4  15          4.76         10.73         4.99 o                         
  -2   4  15         37.20         31.40         7.83 o                         
  -1   4  15        569.61        572.87        16.37 o                         
   0   4  15         27.83         28.76         5.78 o                         
   1   4  15          5.32          9.99         4.78 o                         
   2   4  15         49.83         48.51         6.73 o                         
   3   4  15        378.46        394.90        18.00 o                         
   4   4  15          0.43         -4.45         6.55 o                         
   5   4  15        192.15        160.45        15.34 o                         
   6   4  15         60.59         56.07        12.80 o                         
   7   4  15          0.10         -2.01         6.17 o                         
   8   4  15         48.25         42.52         8.69 o                         
 -14   5  15         61.20         61.93        11.39 o                         
 -13   5  15         37.92         38.74         8.09 o                         
 -12   5  15         73.92         60.04         9.85 o                         
 -11   5  15        200.59        183.22        11.96 o                         
 -10   5  15          1.41         -1.57         4.97 o                         
  -9   5  15        321.48        310.01        13.87 o                         
  -8   5  15        238.57        234.71        13.28 o                         
  -7   5  15         54.48         46.22         8.70 o                         
  -6   5  15          4.50          8.70         5.41 o                         
  -5   5  15          7.63         -2.95         4.95 o                         
  -4   5  15        230.80        234.21        12.91 o                         
  -3   5  15         49.99         63.11         8.63 o                         
  -2   5  15        237.16        228.29        12.48 o                         
  -1   5  15         82.31         81.61         9.22 o                         
   0   5  15        143.14        136.06         9.87 o                         
   1   5  15         82.99         86.23         8.23 o                         
   2   5  15         33.52         33.23         6.67 o                         
   3   5  15         45.16         31.00         8.08 o                         
   4   5  15          0.40          3.87         6.77 o                         
   5   5  15         61.72         63.55        11.99 o                         
   6   5  15          3.43          2.80         8.27 o                         
 -12   6  15         36.64         40.95         9.04 o                         
 -11   6  15          0.40          2.78         6.19 o                         
 -10   6  15          4.12          5.84         6.26 o                         
  -9   6  15         83.50         88.46         9.32 o                         
  -8   6  15          0.03         -3.02         5.60 o                         
  -7   6  15         69.77         70.80         8.64 o                         
  -6   6  15          3.37         13.41         6.23 o                         
  -5   6  15          8.16          2.73         8.94 o                         
  -4   6  15         32.23         23.75         7.99 o                         
  -3   6  15         66.43         91.76        10.92 o                         
  -2   6  15          0.26         -3.25         6.46 o                         
  -1   6  15         64.96         59.94         9.65 o                         
   0   6  15         17.68         27.45        11.94 o                         
   1   6  15          0.94         -5.53         5.53 o                         
   2   6  15          0.61          3.79         7.30 o                         
   3   6  15          6.62         -1.18         7.65 o                         
   4   6  15        230.81        231.54        15.34 o                         
  -8   7  15          4.21          0.24         6.33 o                         
  -7   7  15         59.03         59.12         8.94 o                         
  -6   7  15         22.09         13.09         6.92 o                         
  -5   7  15          0.01          5.16         7.84 o                         
  -4   7  15          1.67         11.16         7.88 o                         
  -3   7  15         41.95         30.56         9.64 o                         
  -2   7  15        150.43        123.03        13.32 o                         
  -1   7  15         82.78         78.63        11.71 o                         
   0   7  15        250.74        258.88        16.11 o                         
   1   7  15          1.10         -4.23         7.54 o                         
 -16   0  16         20.61         45.92        12.47 o                         
 -14   0  16          0.69          2.10        10.27 o                         
 -12   0  16         32.95         38.78         8.57 o                         
 -10   0  16          4.37          2.36         5.42 o                         
  -8   0  16         11.69         40.50         6.47 o                         
  -6   0  16          1.73         -4.73         4.73 o                         
  -4   0  16        161.56        152.54        12.73 o                         
  -2   0  16        179.70        178.63        13.63 o                         
   0   0  16         75.96         74.41         8.11 o                         
   2   0  16          0.02          1.61         7.04 o                         
   4   0  16         51.63         42.68        10.36 o                         
   6   0  16          7.91          1.16         8.10 o                         
   8   0  16         75.85         77.67        13.23 o                         
 -17   1  16         11.05         13.26         7.99 o                         
 -16   1  16         18.87         21.16         8.24 o                         
 -15   1  16          8.65          1.49         6.06 o                         
 -14   1  16          8.40         -4.80         5.12 o                         
 -13   1  16          1.49         -4.61         4.61 o                         
 -12   1  16          2.02          5.19         4.88 o                         
 -11   1  16          0.45          0.80         4.45 o                         
 -10   1  16          0.51          0.12         5.99 o                         
  -9   1  16         18.60         12.54         4.01 o                         
  -8   1  16       1138.22        974.09        16.20 o                         
  -7   1  16        457.06        399.93        11.61 o                         
  -6   1  16       1375.58       1147.07        18.03 o                         
  -5   1  16        386.05        335.45        13.01 o                         
  -4   1  16        830.74        728.36        16.51 o                         
  -3   1  16         26.19         18.53         4.79 o                         
  -2   1  16         31.81         24.90         4.76 o                         
  -1   1  16        172.28        170.73         8.25 o                         
   0   1  16          8.22          4.73         3.82 o                         
   1   1  16        176.18        180.61         8.21 o                         
   2   1  16          0.27         -1.91         4.63 o                         
   3   1  16          0.05         -4.40         4.40 o                         
   4   1  16        116.02        137.92        10.99 o                         
   5   1  16          3.84          4.38         5.44 o                         
   6   1  16          6.15         12.89         6.09 o                         
   7   1  16          3.05         -2.23         5.71 o                         
   8   1  16         10.38         10.09         6.42 o                         
 -16   2  16          8.30          6.57         7.05 o                         
 -15   2  16          0.09         -0.07         5.69 o                         
 -14   2  16          0.00          2.13         5.51 o                         
 -13   2  16         33.51         41.07         7.29 o                         
 -12   2  16          0.11         -4.39         4.61 o                         
 -11   2  16         59.53         70.92         7.61 o                         
 -10   2  16         93.07         78.65         7.18 o                         
  -9   2  16        184.51        191.83         9.91 o                         
  -8   2  16         26.58         30.65         4.97 o                         
  -7   2  16          0.86         -3.48         3.48 o                         
  -6   2  16         47.51         39.38         4.94 o                         
  -5   2  16         66.50         70.83         6.26 o                         
  -4   2  16          0.00         -2.46         3.80 o                         
  -3   2  16        433.98        453.43        13.83 o                         
  -2   2  16        258.44        245.40        10.73 o                         
  -1   2  16          0.00         -1.42         3.86 o                         
   0   2  16          0.77         -3.67         3.67 o                         
   1   2  16        129.45        153.11         8.27 o                         
   2   2  16        167.66        158.76        10.62 o                         
   3   2  16          6.49         12.64         6.33 o                         
   4   2  16         72.15         76.52         8.37 o                         
   5   2  16          0.47         -0.17         5.50 o                         
   6   2  16          1.74          6.96         6.18 o                         
   7   2  16         47.59         54.83         8.35 o                         
   8   2  16          4.25          6.34         6.70 o                         
 -16   3  16          2.75         -0.98         6.92 o                         
 -15   3  16          0.83         -6.06         6.06 o                         
 -14   3  16         26.07         21.94         6.89 o                         
 -13   3  16        152.78        158.33        11.25 o                         
 -12   3  16          2.87          4.42         6.13 o                         
 -11   3  16          0.03          8.04         5.44 o                         
 -10   3  16        522.64        501.66        16.64 o                         
  -9   3  16         35.04         19.55         5.85 o                         
  -8   3  16         18.16         20.88         5.50 o                         
  -7   3  16        451.52        431.68        18.53 o                         
  -6   3  16         66.32         61.86         5.81 o                         
  -5   3  16        687.76        627.79        20.92 o                         
  -4   3  16         21.22         20.67         5.57 o                         
  -3   3  16        317.30        289.05        14.99 o                         
  -2   3  16        218.99        240.05        11.03 o                         
  -1   3  16          2.38          4.15         4.34 o                         
   0   3  16          3.88         -0.65         4.60 o                         
   1   3  16         75.86         65.15         6.17 o                         
   2   3  16        312.31        293.10        14.38 o                         
   3   3  16         54.30         67.01         8.41 o                         
   4   3  16         63.70         68.44         8.89 o                         
   5   3  16         28.78         28.39         8.10 o                         
   6   3  16          9.62          5.24         7.27 o                         
   7   3  16          4.28          7.35         6.69 o                         
 -14   4  16         44.53         52.81         8.58 o                         
 -13   4  16         17.26         22.13         6.84 o                         
 -12   4  16          0.62         -3.65         5.38 o                         
 -11   4  16          0.01         -5.14         5.14 o                         
 -10   4  16         29.91         30.80         6.57 o                         
  -9   4  16         36.40         36.71         6.36 o                         
  -8   4  16        121.46        124.21         8.92 o                         
  -7   4  16        191.94        193.11        11.06 o                         
  -6   4  16         14.81         14.14         5.17 o                         
  -5   4  16        110.29        111.21         9.37 o                         
  -4   4  16        142.55        123.49        10.14 o                         
  -3   4  16         13.91         16.73         5.72 o                         
  -2   4  16        353.24        343.93        13.98 o                         
  -1   4  16        107.09        111.80         8.81 o                         
   0   4  16         61.85         70.63         8.26 o                         
   1   4  16          2.09         -1.86         4.66 o                         
   2   4  16          6.98         10.85         6.62 o                         
   3   4  16         11.78          0.07         6.38 o                         
   4   4  16         25.69         28.21         7.99 o                         
   5   4  16          8.59         11.69         7.63 o                         
   6   4  16         47.88         50.01        12.61 o                         
 -13   5  16          2.92         -6.08         6.43 o                         
 -12   5  16         38.75         50.47         8.38 o                         
 -11   5  16        589.02        586.88        19.85 o                         
 -10   5  16         37.86         33.86         7.18 o                         
  -9   5  16         23.42          8.77         5.68 o                         
  -8   5  16         40.51         40.36         6.99 o                         
  -7   5  16          0.73          4.19         5.51 o                         
  -6   5  16         40.08         36.49         7.79 o                         
  -5   5  16        171.81        158.32        11.13 o                         
  -4   5  16         71.70         61.24         8.62 o                         
  -3   5  16         31.49         13.84         6.61 o                         
  -2   5  16        151.37        122.65        10.70 o                         
  -1   5  16        377.45        371.43        21.26 o                         
   0   5  16         62.18         84.71        10.73 o                         
   1   5  16          3.08         -3.06         5.72 o                         
   2   5  16         38.81         35.81         8.40 o                         
   3   5  16        251.70        280.82        16.51 o                         
   4   5  16          0.30         -3.79         6.93 o                         
   5   5  16         13.18         10.24         7.65 o                         
 -11   6  16          1.15          0.00        21.86 o                         
 -10   6  16          4.01         16.87         6.86 o                         
  -9   6  16          0.51          1.27         6.08 o                         
  -8   6  16         54.61         37.70         8.26 o                         
  -7   6  16         15.12         23.97         7.58 o                         
  -6   6  16          2.96          1.24         6.40 o                         
  -5   6  16         15.92         25.74         8.22 o                         
  -4   6  16        114.36        133.69        12.81 o                         
  -3   6  16          0.54          0.25         6.63 o                         
  -2   6  16          0.38          3.41         6.81 o                         
  -1   6  16        122.54        128.44        11.74 o                         
   0   6  16         12.27         15.74         7.57 o                         
   1   6  16         11.75          8.96         7.80 o                         
   2   6  16          0.04          8.63         9.59 o                         
  -5   7  16          3.01         -7.72         7.72 o                         
  -4   7  16         37.84         16.51         9.13 o                         
  -3   7  16          0.94         -0.90         9.19 o                         
 -15   0  17         69.22         97.79        14.59 o                         
 -13   0  17          6.53          5.80         8.09 o                         
 -11   0  17          4.74          4.37         6.22 o                         
  -9   0  17          9.75          8.73         5.72 o                         
  -7   0  17        157.75        125.09        12.06 o                         
  -5   0  17        339.39        336.02        19.13 o                         
  -3   0  17          5.35          4.68         5.80 o                         
  -1   0  17        148.30        140.50        11.99 o                         
   1   0  17         94.78        103.88        12.12 o                         
   3   0  17        693.85        733.31        40.28 o                         
   5   0  17         48.09         28.52        10.40 o                         
   7   0  17        286.28        339.71        23.47 o                         
 -16   1  17         44.75         49.16         9.25 o                         
 -15   1  17         14.31          4.27         7.13 o                         
 -14   1  17         11.38         14.38         6.58 o                         
 -13   1  17         41.47         46.87         7.03 o                         
 -12   1  17          2.19         11.51         5.60 o                         
 -11   1  17         49.79         45.12         6.52 o                         
 -10   1  17          1.16         -3.35         4.33 o                         
  -9   1  17         13.76          9.99         4.08 o                         
  -8   1  17        235.15        217.96         9.11 o                         
  -7   1  17        270.80        266.88        13.94 o                         
  -6   1  17          5.22          3.49         4.53 o                         
  -5   1  17          1.80          2.19         4.56 o                         
  -4   1  17        378.30        376.56        13.75 o                         
  -3   1  17          3.76          8.87         4.92 o                         
  -2   1  17          4.83          9.30         4.76 o                         
  -1   1  17         15.05          6.12         4.18 o                         
   0   1  17          1.32          2.91         4.17 o                         
   1   1  17        313.88        338.88        17.93 o                         
   2   1  17        267.26        261.77        13.75 o                         
   3   1  17         17.73         10.92         6.66 o                         
   4   1  17        182.35        206.86        12.48 o                         
   5   1  17         13.71         13.97         6.59 o                         
   6   1  17          0.44         -6.05         6.05 o                         
   7   1  17         21.59         29.13         7.98 o                         
 -15   2  17          1.80         -2.23         6.47 o                         
 -14   2  17          5.13         -5.39         5.39 o                         
 -13   2  17         16.32         35.46         7.06 o                         
 -12   2  17          8.04          3.13         6.18 o                         
 -11   2  17        215.59        242.44        12.52 o                         
 -10   2  17          1.14          2.27         4.77 o                         
  -9   2  17         49.86         61.16        10.33 o                         
  -8   2  17         17.81         17.26         4.91 o                         
  -7   2  17         46.67         51.08         6.08 o                         
  -6   2  17        135.69        148.14         9.38 o                         
  -5   2  17         85.73         89.43         7.89 o                         
  -4   2  17         21.57         16.56         5.27 o                         
  -3   2  17         11.15         14.73         6.72 o                         
  -2   2  17          8.92          5.87         4.55 o                         
  -1   2  17         52.81         52.21         6.13 o                         
   0   2  17         94.61         91.73         6.99 o                         
   1   2  17        122.62        115.64         9.54 o                         
   2   2  17         31.70         33.61         7.23 o                         
   3   2  17         11.90         22.69         7.62 o                         
   4   2  17         16.98         26.22         9.08 o                         
   5   2  17        217.47        232.82        14.99 o                         
   6   2  17        144.52        158.44        12.93 o                         
   7   2  17         13.66         10.36         7.32 o                         
 -15   3  17          5.42          5.23         6.73 o                         
 -14   3  17         14.15          8.88         6.58 o                         
 -13   3  17         14.19         13.72         6.76 o                         
 -12   3  17         98.95         95.35         9.37 o                         
 -11   3  17         15.68         23.46         6.39 o                         
 -10   3  17         24.42         33.55         6.42 o                         
  -9   3  17        367.72        322.20        14.17 o                         
  -8   3  17         61.94         64.18         7.12 o                         
  -7   3  17          6.74          7.58         5.56 o                         
  -6   3  17          3.56         -6.92         7.69 o                         
  -5   3  17        621.25        586.60        18.29 o                         
  -4   3  17          2.82          6.45         5.01 o                         
  -3   3  17        128.16        124.34         9.11 o                         
  -2   3  17        167.39        173.34        12.55 o                         
  -1   3  17         91.05         82.93         7.68 o                         
   0   3  17        170.76        152.69         9.09 o                         
   1   3  17        110.30        107.42         8.57 o                         
   2   3  17          2.71          6.75         7.17 o                         
   3   3  17         12.76         20.05         7.17 o                         
   4   3  17          0.02         -1.95         6.98 o                         
   5   3  17        147.68        170.47        13.49 o                         
   6   3  17          1.07          6.72         7.62 o                         
 -14   4  17         20.07         20.96        12.84 o                         
 -13   4  17         76.01         78.92        10.39 o                         
 -12   4  17         33.73         34.70         7.46 o                         
 -11   4  17          5.00         18.20         6.56 o                         
 -10   4  17         81.12         87.07         9.62 o                         
  -9   4  17         89.25         89.35         8.99 o                         
  -8   4  17         87.01         86.56         8.64 o                         
  -7   4  17        110.28         96.37         9.62 o                         
  -6   4  17          1.54         -3.90         6.38 o                         
  -5   4  17        118.04        115.66        10.20 o                         
  -4   4  17         13.51         11.14         6.94 o                         
  -3   4  17          4.02         12.86         5.95 o                         
  -2   4  17          9.10          2.70         5.59 o                         
  -1   4  17          0.26          2.25         4.77 o                         
   0   4  17        228.95        240.48        12.40 o                         
   1   4  17         62.60         64.59         7.70 o                         
   2   4  17         16.87         29.77         8.24 o                         
   3   4  17         63.72         59.88         9.79 o                         
   4   4  17          0.00         -6.84         6.84 o                         
   5   4  17          5.18         -7.48         7.48 o                         
 -12   5  17          2.56         -1.28         6.84 o                         
 -11   5  17         91.02         91.30         9.99 o                         
 -10   5  17         16.86         14.66         7.04 o                         
  -9   5  17          3.78         19.03         6.94 o                         
  -8   5  17        128.73        149.77        12.44 o                         
  -7   5  17         26.95         31.28         7.47 o                         
  -6   5  17         61.33         48.64         8.87 o                         
  -5   5  17         18.78         17.47         7.22 o                         
  -4   5  17         33.67         32.58         8.23 o                         
  -3   5  17        114.87         95.20        10.37 o                         
  -2   5  17        149.01        146.86        12.01 o                         
  -1   5  17        100.24         82.81         9.83 o                         
   0   5  17          5.57         -1.17         7.68 o                         
   1   5  17          1.98          0.98         6.59 o                         
   2   5  17          2.24         -0.35         7.86 o                         
   3   5  17         15.69         12.47         8.23 o                         
  -9   6  17          0.21          3.17         6.19 o                         
  -8   6  17          2.87          7.44         7.97 o                         
  -7   6  17        151.47        167.71        19.08 o                         
  -6   6  17         45.79         53.05        10.36 o                         
  -5   6  17          0.90         -1.79         8.01 o                         
  -4   6  17         84.25         72.82        10.84 o                         
  -3   6  17          1.22         -1.45         6.95 o                         
  -2   6  17         30.72         11.77         7.47 o                         
  -1   6  17          4.81          4.44         7.09 o                         
   0   6  17        234.70        268.40        21.37 o                         
 -14   0  18        654.83        789.19        32.49 o                         
 -12   0  18          1.23         20.09        13.30 o                         
 -10   0  18        116.41         95.59         9.77 o                         
  -8   0  18         75.18         71.21        14.39 o                         
  -6   0  18        229.68        259.57        17.73 o                         
  -4   0  18        124.56        102.92        12.20 o                         
  -2   0  18        286.83        313.25        22.38 o                         
   0   0  18         31.08         13.06         9.18 o                         
   2   0  18          4.39          5.11         9.98 o                         
   4   0  18        234.58        282.61        20.90 o                         
   6   0  18        358.63        394.73        25.96 o                         
 -15   1  18        293.43        314.73        16.94 o                         
 -14   1  18        224.20        284.88        15.85 o                         
 -13   1  18         57.11         62.84         8.29 o                         
 -12   1  18         67.34         59.47         7.48 o                         
 -11   1  18          4.29          9.94         5.56 o                         
 -10   1  18        322.76        299.02        12.97 o                         
  -9   1  18        157.21        138.86         7.81 o                         
  -8   1  18         32.60         24.92         5.61 o                         
  -7   1  18          5.97          7.98         5.25 o                         
  -6   1  18          2.59         -4.58         4.72 o                         
  -5   1  18          9.55         -0.26         4.77 o                         
  -4   1  18         51.08         55.62         7.22 o                         
  -3   1  18        102.01        113.90         8.73 o                         
  -2   1  18         12.02          0.33         4.69 o                         
  -1   1  18        118.88        119.96         9.08 o                         
   0   1  18          2.24         -0.46         4.33 o                         
   1   1  18         80.57         75.23         8.54 o                         
   2   1  18         51.68         36.97         7.24 o                         
   3   1  18          0.28         -1.18         9.41 o                         
   4   1  18         14.49         10.22         7.38 o                         
   5   1  18          1.26         -6.98         7.00 o                         
   6   1  18         45.32         54.98         9.83 o                         
 -15   2  18        228.80        280.99        16.40 o                         
 -14   2  18        144.64        187.23        12.63 o                         
 -13   2  18         95.81        120.31        10.50 o                         
 -12   2  18         14.22         12.94         6.30 o                         
 -11   2  18         55.89         42.99         6.92 o                         
 -10   2  18          7.84          8.50         5.58 o                         
  -9   2  18         49.77         33.97         6.42 o                         
  -8   2  18         21.87         25.40         7.74 o                         
  -7   2  18         50.64         51.96         7.17 o                         
  -6   2  18          1.30          3.60         4.99 o                         
  -5   2  18         21.16         17.72         6.02 o                         
  -4   2  18        139.17        129.34         9.15 o                         
  -3   2  18          1.82         -1.22         4.91 o                         
  -2   2  18          0.08          0.23         4.90 o                         
  -1   2  18         53.84         57.32         7.06 o                         
   0   2  18         18.99         18.29         5.37 o                         
   1   2  18         10.89          0.80         5.70 o                         
   2   2  18         54.61         70.43         8.78 o                         
   3   2  18        234.56        263.22        15.08 o                         
   4   2  18          2.71         -0.46         8.24 o                         
   5   2  18        119.16        160.86        13.15 o                         
 -14   3  18        107.51        110.27        10.72 o                         
 -13   3  18        342.74        340.21        17.62 o                         
 -12   3  18         35.48         41.85         7.84 o                         
 -11   3  18         92.14         67.36         8.39 o                         
 -10   3  18          6.89          5.89         5.80 o                         
  -9   3  18         52.45         53.43         7.97 o                         
  -8   3  18          6.68          9.15         6.10 o                         
  -7   3  18         71.50         77.69         9.55 o                         
  -6   3  18         13.31         26.99         7.48 o                         
  -5   3  18          3.35         -5.05         5.82 o                         
  -4   3  18         21.13         22.43         6.44 o                         
  -3   3  18          1.12         -1.46         5.04 o                         
  -2   3  18         31.00         24.60         6.27 o                         
  -1   3  18          1.78          4.00         4.78 o                         
   0   3  18          4.75          6.54         5.91 o                         
   1   3  18         10.47          9.36         9.36 o                         
   2   3  18         42.12         52.70         9.21 o                         
   3   3  18         26.91         32.33         8.64 o                         
   4   3  18          0.31          6.36         7.69 o                         
 -12   4  18          1.06          8.60         6.91 o                         
 -11   4  18         80.26         80.06        10.60 o                         
 -10   4  18          4.10          1.39         6.76 o                         
  -9   4  18         46.09         61.25         9.40 o                         
  -8   4  18          0.14          1.77         7.03 o                         
  -7   4  18          0.61          9.40         7.01 o                         
  -6   4  18         23.33         24.57         7.83 o                         
  -5   4  18         97.52        109.52        10.53 o                         
  -4   4  18         16.74         13.71         6.94 o                         
  -3   4  18         15.81          9.33         6.73 o                         
  -2   4  18         47.96         54.89        11.30 o                         
  -1   4  18          1.71         -2.12         5.55 o                         
   0   4  18         40.99         49.51         8.81 o                         
   1   4  18         47.59         34.22         9.08 o                         
   2   4  18        276.98        335.66        18.23 o                         
   3   4  18         34.08         32.33         9.11 o                         
 -10   5  18         19.38         15.58         7.14 o                         
  -9   5  18         16.99          5.08         7.79 o                         
  -8   5  18         21.19         24.43         9.25 o                         
  -7   5  18         20.50          5.85         7.62 o                         
  -6   5  18         72.36         54.38         9.57 o                         
  -5   5  18          4.14         -3.01         6.14 o                         
  -4   5  18         60.88         69.43        12.19 o                         
  -3   5  18         38.74         24.46         8.44 o                         
  -2   5  18          6.72          3.90         6.91 o                         
  -1   5  18          0.39         -0.46         6.79 o                         
   0   5  18         23.18         21.93         7.81 o                         
   1   5  18         12.76          1.15         9.69 o                         
 -13   0  19         15.60         31.48        11.66 o                         
 -11   0  19         58.57         49.52        14.40 o                         
  -9   0  19          1.53          4.68         6.81 o                         
  -7   0  19        249.23        228.52        17.14 o                         
  -5   0  19          3.74         25.65        15.67 o                         
  -3   0  19         31.76         20.11         8.59 o                         
  -1   0  19        101.10         80.86        11.93 o                         
   1   0  19         95.03        115.62        16.08 o                         
   3   0  19          2.15         -2.18        10.40 o                         
 -14   1  19          2.16         15.71         7.63 o                         
 -13   1  19         20.64         20.45         7.33 o                         
 -12   1  19         20.16         22.56         6.61 o                         
 -11   1  19        112.37        114.01        10.01 o                         
 -10   1  19        126.29        142.06        14.72 o                         
  -9   1  19         26.52         12.35         6.02 o                         
  -8   1  19          1.14         -4.44         4.44 o                         
  -7   1  19          3.00          1.56         5.27 o                         
  -6   1  19          2.94         -4.87         4.87 o                         
  -5   1  19         58.20         46.21         7.15 o                         
  -4   1  19         28.46         24.45         6.32 o                         
  -3   1  19         33.82         59.80         7.66 o                         
  -2   1  19         36.57         31.44         6.53 o                         
  -1   1  19          8.77          9.91         5.54 o                         
   0   1  19         26.91         35.35         8.07 o                         
   1   1  19         56.68         61.82         9.23 o                         
   2   1  19         86.74         75.65         9.96 o                         
   3   1  19         49.56         58.43        10.03 o                         
   4   1  19         98.06        104.58        12.18 o                         
 -13   2  19         43.60         43.78         8.30 o                         
 -12   2  19         47.74         52.35         8.90 o                         
 -11   2  19         19.06         26.17         6.87 o                         
 -10   2  19          1.89         -1.29         6.52 o                         
  -9   2  19          8.68         12.61         6.80 o                         
  -8   2  19         20.08         17.92         6.99 o                         
  -7   2  19         59.90         44.40         7.92 o                         
  -6   2  19         76.84         55.38         7.78 o                         
  -5   2  19         13.90          4.77         5.43 o                         
  -4   2  19         67.59         75.04         8.15 o                         
  -3   2  19          1.29         -3.25         5.29 o                         
  -2   2  19          0.97         -5.26         5.26 o                         
  -1   2  19          1.99          7.27         5.72 o                         
   0   2  19         39.06         26.47         9.30 o                         
   1   2  19          0.64         -2.02         6.78 o                         
   2   2  19          3.31         12.35         7.14 o                         
   3   2  19        375.04        377.73        16.94 o                         
   4   2  19         35.86         46.27        10.03 o                         
 -12   3  19        110.83        118.46        10.93 o                         
 -11   3  19         58.35         75.59         9.43 o                         
 -10   3  19         84.78         86.76        10.75 o                         
  -9   3  19         10.49          1.89         7.91 o                         
  -8   3  19          0.22          2.92         9.83 o                         
  -7   3  19         26.51         20.23         7.77 o                         
  -6   3  19          2.27         -1.28         6.71 o                         
  -5   3  19          1.27          5.26         7.45 o                         
  -4   3  19         16.14         14.12         7.32 o                         
  -3   3  19          0.06         -3.24         5.40 o                         
  -2   3  19         57.84         55.27        11.89 o                         
  -1   3  19         11.08          3.24         5.54 o                         
   0   3  19          2.90          5.71         7.97 o                         
   1   3  19          1.38         -1.27         7.38 o                         
   2   3  19         60.35         68.64        10.89 o                         
   3   3  19         24.62         25.32         8.80 o                         
 -11   4  19        116.40        128.11        12.79 o                         
 -10   4  19         15.05          7.39        11.60 o                         
  -9   4  19          0.11         -6.09         9.81 o                         
  -8   4  19          8.05          2.70         7.43 o                         
  -7   4  19         26.63         40.32         8.85 o                         
  -6   4  19         50.79         52.57         9.59 o                         
  -5   4  19          4.07          5.73         6.94 o                         
  -4   4  19          2.95         -6.05         6.05 o                         
  -3   4  19         77.76         86.78        11.36 o                         
  -2   4  19          3.67          0.50         6.28 o                         
  -1   4  19         14.81          2.04         7.29 o                         
   0   4  19         90.22        116.35        17.40 o                         
   1   4  19          7.26          9.14         8.66 o                         
  -7   5  19         39.72         48.57        11.63 o                         
  -6   5  19          7.29         18.24         9.24 o                         
  -5   5  19          0.52         -3.69         7.49 o                         
  -4   5  19          4.37          0.87         7.53 o                         
  -3   5  19          3.06         -6.82         6.82 o                         
 -12   0  20         48.43         28.14        11.53 o                         
 -10   0  20         25.69         30.81         9.59 o                         
  -8   0  20        170.63        165.96        16.19 o                         
  -6   0  20         95.79         93.71        13.15 o                         
  -4   0  20          5.55         -7.46         8.91 o                         
  -2   0  20        123.22        137.73        14.85 o                         
   0   0  20          5.17          3.24        11.86 o                         
   2   0  20         35.85         24.31        19.49 o                         
 -13   1  20         12.33         14.77         9.56 o                         
 -12   1  20        122.43        149.67        12.20 o                         
 -11   1  20          8.20         21.88         7.54 o                         
 -10   1  20        128.41        135.75        12.34 o                         
  -9   1  20        108.51        123.02        10.98 o                         
  -8   1  20         19.73         17.23         7.95 o                         
  -7   1  20         32.52         38.25         7.44 o                         
  -6   1  20         29.10         24.76         6.96 o                         
  -5   1  20         77.76         89.53         9.36 o                         
  -4   1  20         58.88         57.34         7.96 o                         
  -3   1  20        266.87        287.11        14.10 o                         
  -2   1  20         13.45          8.66         5.84 o                         
  -1   1  20        398.10        442.15        22.09 o                         
   0   1  20         38.47         36.72         9.97 o                         
   1   1  20          0.00         -5.80         7.19 o                         
   2   1  20         67.70         63.83        10.53 o                         
 -12   2  20         10.81         16.70         8.21 o                         
 -11   2  20         40.61         31.41         9.28 o                         
 -10   2  20         27.81         35.82         9.38 o                         
  -9   2  20          1.23         -2.14         7.00 o                         
  -8   2  20         52.41         39.91         8.59 o                         
  -7   2  20          0.17         -3.27         6.48 o                         
  -6   2  20          3.16          7.19         6.53 o                         
  -5   2  20          3.80         -1.19         5.78 o                         
  -4   2  20         49.85         53.46         7.98 o                         
  -3   2  20          1.49          9.75         5.85 o                         
  -2   2  20          1.80         -3.51         5.73 o                         
  -1   2  20         18.38         13.31         7.49 o                         
   0   2  20          1.22          9.70         9.16 o                         
   1   2  20         41.76         26.55         8.30 o                         
   2   2  20         38.11         38.59         9.24 o                         
 -10   3  20          7.94         16.10         8.39 o                         
  -9   3  20         41.93         41.28         9.86 o                         
  -8   3  20          0.55          4.83         6.95 o                         
  -7   3  20         16.16          8.35         7.45 o                         
  -6   3  20        114.21        139.65        12.85 o                         
  -5   3  20        203.17        219.32        18.91 o                         
  -4   3  20        296.54        303.01        16.91 o                         
  -3   3  20          0.54         -6.38         6.59 o                         
  -2   3  20          2.01         -3.22         6.04 o                         
  -1   3  20         20.46         16.66         8.68 o                         
   0   3  20        308.71        322.37        20.91 o                         
  -8   4  20         18.53         38.89         9.94 o                         
  -7   4  20         13.30          6.45         8.01 o                         
  -6   4  20         16.58          9.51         8.48 o                         
  -5   4  20          1.84         -0.50         7.59 o                         
  -4   4  20         37.67         23.88         9.63 o                         
  -3   4  20          2.66          9.75         7.99 o                         
  -2   4  20          0.07          9.58        18.97 o                         
 -11   0  21          2.92         20.61        13.62 o                         
  -9   0  21         45.28         45.55        10.47 o                         
  -7   0  21         46.33         37.73        10.59 o                         
  -5   0  21         85.82        118.91        14.51 o                         
  -3   0  21        130.01        178.74        17.18 o                         
  -1   0  21         20.73          8.04        12.65 o                         
 -11   1  21          4.34          9.37        10.43 o                         
 -10   1  21          6.43         -0.21         7.08 o                         
  -9   1  21          4.56         -4.97         6.70 o                         
  -8   1  21         31.18         38.67         8.67 o                         
  -7   1  21         21.83         11.58         6.68 o                         
  -6   1  21         37.59         29.58         7.57 o                         
  -5   1  21         31.88         37.97         7.83 o                         
  -4   1  21        124.83        138.07        11.20 o                         
  -3   1  21        637.22        834.27        22.56 o                         
  -2   1  21        162.12        189.77        12.63 o                         
  -1   1  21        491.68        572.97        25.90 o                         
   0   1  21         35.31         41.52        11.02 o                         
  -9   2  21          3.29         18.71         8.77 o                         
  -8   2  21          8.25          7.56        10.45 o                         
  -7   2  21        315.25        294.20        17.18 o                         
  -6   2  21          0.00         -8.05         8.45 o                         
  -5   2  21         15.35         35.89         8.56 o                         
  -4   2  21         69.27         85.07         9.87 o                         
  -3   2  21          8.80         11.93         7.93 o                         
  -2   2  21         94.56        100.21        11.47 o                         
  -1   2  21         26.01         28.50        11.21 o                         
  -7   3  21         84.19         59.69        13.69 o                         
  -6   3  21         13.94         16.40         8.63 o                         
  -5   3  21         11.48         17.33         8.90 o                         
  -4   3  21        152.29        169.25        14.81 o                         
  -6   0  22         12.19          8.95        10.26 o                         
  -4   0  22         68.33         59.74        18.65 o                         
                                                                                
